# Supplementary material for: Traditional Chinese Medicine Formula Kang Shuai Lao Pian Improves Obesity, Gut Dysbiosis, and Fecal Metabolic Disorders in High-Fat Diet-Fed Mice
Source: Front Pharmacol. 2020 Mar 25;11:297. doi: 10.3389/fphar.2020.00297 (PMC7109517; doi:10.3389/fphar.2020.00297)
Supplement: Supplementary Table 1 — The relative abundance of the top 10 families. [file Table_1.xlsx]

## Sheet: Sheet1
	ND	ND_K	HFD	HFD_K
Ruminococcaceae	15.26 ±1.97	15.21 ± 0.97	33.21 ± 3.07**	20.86 ± 2.47##		**P＜0.01 compared with ND group
Muribaculaceae	35.83 ± 3.66	38.68 ± 2.93	5.58 ± 0.66**	7.56 ± 0.95		*P＜0.05 compared with ND group
Lachnospiraceae	20.88 ±1.67	17.71 ± 1.63	15.42 ± 1.09*	16.08 ± 1.37		##P＜0.01 compared with HFD group
Bacteroidaceae	3.57 ± 0.86	2.21 ± 0.40	8.62 ± 1.20	17.50 ± 1.93##
Desulfovibrionaceae	0.90 ± 0.14	0.68 ± 0.11	11.90 ± 1.51**	8.15 ± 1.13
Rikenellaceae	2.52 ± 0.35	2.77 ± 0.39	3.58 ± 0.48	6.83 ± 0.95##
Saccharimonadaceae	6.31 ± 0.97	5.87 ± 1.69	3.54 ± 0.61	2.82 ± 0.53
Helicobacteraceae	0.63 ± 0.20	0.90 ± 0.33	5.64 ± 1.63*	4.77 ± 0.63
Marinifilaceae	2.54 ± 0.73	2.80 ± 0.83	3.59 ± 0.93	3.89 ± 0.78
Prevotellaceae	5.05 ± 0.83	6.51 ± 1.16	0.68 ± 0.29**	2.87 ± 1.09
