# Supplementary material for: Traditional Chinese Medicine Formula Kang Shuai Lao Pian Improves Obesity, Gut Dysbiosis, and Fecal Metabolic Disorders in High-Fat Diet-Fed Mice
Source: Front Pharmacol. 2020 Mar 25;11:297. doi: 10.3389/fphar.2020.00297 (PMC7109517; doi:10.3389/fphar.2020.00297)
Supplement: Supplementary Table 2 — Pearson correlation analysis between obesity-related parameters and genera. [file Table_2.xlsx]

## Sheet: sheet1
Pearson correlation coefficient	Body weight	WAT	BAT	Glu	TC	TG	HDL	LDL
Bacteroides	0.406	0.330046	0.405	0.127543	-0.260766	0.429	0.494	0.375
Lachnospiraceae_NK4A136_group	-0.501	-0.425	-0.323304	-0.17556	0.368523	-0.551	-0.592	-0.322783
Ruminococcaceae_UCG-014	-0.635	-0.587	-0.444	-0.284385	0.232629	-0.602	-0.557	-0.411
Helicobacter	0.374	0.301094	0.322191	0.0168891	-0.036132	0.425	0.397	0.0159042
Candidatus_Saccharimonas	-0.339493	-0.303683	-0.273826	-0.141816	0.344268	-0.397	-0.417	-0.159812
Alistipes	0.127999	0.0184351	0.0134986	-0.254929	-0.0757111	0.14012	0.087084	0.0472742
Intestinimonas	0.658	0.642	0.497	0.529	0.133919	0.656	0.656	0.433
Oscillibacter	0.633	0.608	0.358793	0.47	-0.0504469	0.638	0.731	0.398
Ruminiclostridium	0.27181	0.378	0.116344	0.294682	-0.157637	0.387	0.416	0.199328
Prevotellaceae_UCG-001	-0.721	-0.636	-0.557	-0.415	0.184999	-0.725	-0.738	-0.511
Roseburia	0.381	0.261308	0.152681	0.226166	0.0726751	0.38	0.306333	0.345003
GCA-900066575	0.17006	0.10734	0.0449767	-0.0789392	-0.0112045	0.156088	0.163809	-0.0216559
Muribaculum	-0.749	-0.657	-0.585	-0.412	-0.0215625	-0.724	-0.714	-0.541
Prevotellaceae_NK3B31_group	-0.555	-0.498	-0.395	-0.307774	0.201347	-0.501	-0.508	-0.359946
Rikenellaceae_RC9_gut_group	0.344303	0.309988	0.384	0.00369933	-0.204418	0.527	0.376	0.288292
Ruminococcaceae_UCG-010	-0.594	-0.542	-0.434	-0.423	-0.0339342	-0.427	-0.414	-0.25781
Ruminococcus_1	-0.172323	-0.136891	-0.0873895	-0.136106	0.0520179	-0.293372	-0.217183	-0.139952
Lactococcus	0.589	0.574	0.684	0.674	-0.00179614	0.431	0.38	0.566
Anaerotruncus	0.514	0.526	0.229914	0.302246	0.0826184	0.489	0.489	0.367151
Bilophila	0.424	0.398	0.204368	0.17491	-0.127828	0.509	0.499	0.401
Blautia	0.291477	0.331147	0.298563	0.291716	-0.335791	0.384	0.439	0.343618
Butyricimonas	0.5	0.322782	0.351971	0.0969938	-0.0240095	0.488	0.372741	0.318811
Mucispirillum	0.432	0.394	0.389	0.131469	-0.182966	0.638	0.456	0.360526
Christensenellaceae_R-7_group	0.767	0.663	0.49	0.585	0.0656455	0.683	0.683	0.554
Family_XIII_AD3011_group	-0.671	-0.586	-0.488	-0.431	0.187311	-0.626	-0.628	-0.441
Enterorhabdus	-0.454	-0.49	-0.438	-0.266821	0.216892	-0.557	-0.501	-0.374
Aliihoeflea	0.572	0.608	0.518	0.651	-0.1029	0.516	0.398	0.549
