# Supplementary material for: Traditional Chinese Medicine Formula Kang Shuai Lao Pian Improves Obesity, Gut Dysbiosis, and Fecal Metabolic Disorders in High-Fat Diet-Fed Mice
Source: Front Pharmacol. 2020 Mar 25;11:297. doi: 10.3389/fphar.2020.00297 (PMC7109517; doi:10.3389/fphar.2020.00297)
Supplement: Supplementary Table 3 — The effects of HFD and KSLP supplement on Mice feces metabolites. [file Table_3.xlsx]

## Sheet: Sheet1
The effects of HFD and KSLP supplement in Mice feces metabolites
Heat map of statistically significant biochemicals profiled in this study. Red and green shaded cells indicate p≤0.05 (red indicates that the mean values are significantly higher for that comparison; green values significantly lower). Light red and light green shaded cells indicate 0.05<p<0.10 (light red indicates that the mean values trend higher for that comparison; light green values trend low…
										Fold of Change						Statistical Values						Means value
										ND_K	HFD_K	HFD	HFD Main Effect	KSLP Main Effect		ND_K	HFD_K	HFD	HFD Main Effect	KSLP Main Effect		ND	HFD	ND_K	HFD_K		Super Pathway	Sub Pathway	Chemical ID	CAS	RI	Mass
									X						X	ND	HFD	ND			X					X
Pathway Sort Order	Super Pathway	Sub Pathway	Biochemical Name	Platform	Comp ID	KEGG	HMDB	PUBCHEM	X	ND	HFD	ND			X	p-value	p-value	p-value	p-value	p-value	X					X
1	Amino Acid	Glycine, Serine and Threonine Metabolism	glycine	LC/MS pos early	58	C00037	HMDB00123	750		0.86	0.97	1.52				0.5894	0.9104	0.0912	0.006	0.7187		0.5408	0.824	0.4643	0.7988		Amino Acid	Glycine, Serine and Threonine Metabolism	340	56-40-6	1375	76.0393
2			N-acetylglycine	LC/MS pos early	27710		HMDB00532	10972		0.85	0.96	0.9				0.776	0.8117	0.9362	0.8455	0.711		0.917	0.8293	0.7757	0.7973		Amino Acid	Glycine, Serine and Threonine Metabolism	100001006	543-24-8	826	118.05
4			sarcosine	LC/MS pos early	1516	C00213	HMDB00271	1088		0.86	1.22	1.92				0.7838	0.4637	0.0339	0.0007	0.8171		1.0175	1.9527	0.8724	2.3784		Amino Acid	Glycine, Serine and Threonine Metabolism	1023	107-97-1	1280	90.055
5			dimethylglycine	LC/MS pos early	5086	C01026	HMDB00092	673		1.78	1.93	0.17				0.0372	0.0135	2.4316e-06	5.2915e-09	0.0026		1.9817	0.3435	3.5313	0.6641		Amino Acid	Glycine, Serine and Threonine Metabolism	806	1118-68-9	1104	104.071
6			betaine	LC/MS pos early	3141	C00719	HMDB00043	247		0.68	0.86	1.26				0.1317	0.6067	0.5	0.0699	0.133		0.8913	1.1262	0.6105	0.9694		Amino Acid	Glycine, Serine and Threonine Metabolism	799	107-43-7	1064	118.086
7			betaine aldehyde	LC/MS pos early	15499	C00576	HMDB01252	249		1.03	0.85	4.49				0.8599	0.6493	0.0022	0.0002	0.8906		0.6286	2.8198	0.6501	2.3964		Amino Acid	Glycine, Serine and Threonine Metabolism	1219	7758-31-8	1915	120.102
9			serine	LC/MS pos early	1648	C00065	HMDB00187	5951		0.68	0.87	1.69				0.2186	0.6033	0.0306	0.0006	0.1985		0.5469	0.9252	0.3715	0.8029		Amino Acid	Glycine, Serine and Threonine Metabolism	503	56-45-1	1239	106.05
10			N-acetylserine	LC/MS pos early	37076		HMDB02931	65249		0.45	0.73	0.48				0.1289	0.3015	0.0792	0.0551	0.071		1.0842	0.5171	0.4836	0.3779		Amino Acid	Glycine, Serine and Threonine Metabolism	100001851	97-14-3	800	148.06
16			threonine	LC/MS pos early	1284	C00188	HMDB00167	6288		0.82	1.01	1.59				0.4122	0.8943	0.0559	0.0014	0.5672		0.5266	0.8356	0.431	0.8448		Amino Acid	Glycine, Serine and Threonine Metabolism	564	72-19-5	1514	120.066
17			N-acetylthreonine	LC/MS neg	33939		HMDB62557	152204		0.72	0.88	0.48				0.6204	0.4376	0.0457	0.005	0.3882		1.1298	0.5473	0.808	0.4797		Amino Acid	Glycine, Serine and Threonine Metabolism	100001274	17093-74-2	821.6	160.062
21			homoserine	LC/MS polar	18351	C00263	HMDB00719	12647		1.31	0.8	0.84				0.4157	0.5104	0.4045	0.0323	0.8049		0.742	0.6258	0.9707	0.501		Amino Acid	Glycine, Serine and Threonine Metabolism	100000458	672-15-1	2875.8	118.051
28		Alanine and Aspartate Metabolism	alanine	LC/MS pos early	1126	C00041	HMDB00161	5950		0.87	0.89	1.56				0.3924	0.2638	0.0019	4.5749e-05	0.1781		0.6126	0.9566	0.5356	0.8477		Amino Acid	Alanine and Aspartate Metabolism	811	56-41-7	1700	90.055
30			N-acetylalanine	LC/MS polar	1585	C02847	HMDB00766	88064		0.94	0.86	1.98				0.7886	0.3474	0.0059	0.0006	0.4322		0.3983	0.7901	0.3732	0.6811		Amino Acid	Alanine and Aspartate Metabolism	1110	97-69-8	1564.8	130.051
31			N-methylalanine	LC/MS pos early	37069	C02721	HMDB01906	5288725		1.61	1.45	0.09				0.1365	0.0347	1.1944e-09	1.264e-12	0.0164		2.7413	0.2588	4.4036	0.3754		Amino Acid	Alanine and Aspartate Metabolism	100001823	600-21-5	1580	104.071
32			N,N-dimethylalanine	LC/MS pos early	63151			5488191		0.99	1.42	3.89				0.9417	0.0256	0.0028	1.9594e-06	0.1761		0.1005	0.3906	0.099	0.5547		Amino Acid	Alanine and Aspartate Metabolism	100020371	2812-31-9	1370	118.086
34			N-carbamoylalanine	LC/MS pos early	52340			426409		0.36	0.85	0.64				0.0055	0.8171	0.0731	0.6939	0.0171		1.0106	0.65	0.3666	0.5522		Amino Acid	Alanine and Aspartate Metabolism	100006369	77340-50-2	950	133.061
35			aspartate	LC/MS pos early	443	C00049	HMDB00191	5960		1.08	1.12	0.96				0.7895	0.4459	0.4275	0.3794	0.4992		0.6398	0.6174	0.6912	0.6928		Amino Acid	Alanine and Aspartate Metabolism	234	56-84-8	1165	134.045
36			N-acetylaspartate (NAA)	LC/MS polar	22185	C01042	HMDB00812	65065		1.41	1.96	0.42				0.6047	0.1903	0.017	0.0033	0.2281		1.08	0.4541	1.5271	0.8887		Amino Acid	Alanine and Aspartate Metabolism	100000787	997-55-7;997-55-7	3143	174.041
39			asparagine	LC/MS pos early	512	C00152	HMDB00168	6267		0.62	0.17	16.03				0.5588	0.0711	0.0049	0.001	0.1182		0.788	12.6337	0.4862	2.1808		Amino Acid	Alanine and Aspartate Metabolism	917	70-47-3	1225	133.061
40			N-acetylasparagine	LC/MS pos early	33942		HMDB06028	99715		0.89	0.99	1.18				0.7318	0.8631	0.2823	0.0628	0.8674		0.8207	0.9645	0.7341	0.9588		Amino Acid	Alanine and Aspartate Metabolism	100001257	4033-40-3	785	175.071
42		Glutamate Metabolism	glutamate	LC/MS pos early	57	C00025	HMDB00148	611		1.27	1.14	0.69				0.4515	0.724	0.0964	0.0087	0.4178		0.8781	0.6068	1.1177	0.6929		Amino Acid	Glutamate Metabolism	561	56-86-0	1500	148.06
43			glutamine	LC/MS pos early	53	C00064	HMDB00641	5961		0.5	0.85	1.58				0.0751	0.7746	0.1661	0.0028	0.1115		0.5264	0.8339	0.2617	0.7069		Amino Acid	Glutamate Metabolism	563	56-85-9	1291	147.076
44			alpha-ketoglutaramate*	LC/MS polar	62101					0.92	1.5	0.38				0.7201	0.0419	0.0002	0.0001	0.3161		1.426	0.5424	1.3048	0.8117		Amino Acid	Glutamate Metabolism	100002397	18465-19-5	1916	144.03
45			N-acetylglutamate	LC/MS pos early	15720	C00624	HMDB01138	70914		1.32	1.21	0.52				0.3062	0.5261	0.0052	6.7056e-05	0.234		1.1568	0.5973	1.5233	0.7213		Amino Acid	Glutamate Metabolism	100000282	5817-08-03	1050	190.071
46			N-acetylglutamine	LC/MS pos early	33943	C02716	HMDB06029	182230		1.27	0.83	1.24				0.2385	0.188	0.3598	0.6565	0.8954		0.7194	0.8904	0.9124	0.7394		Amino Acid	Glutamate Metabolism	100001253	2490-97-3	845	189.087
51			glutamate, gamma-methyl ester	LC/MS pos early	33487		HMDB61715	68662		1.3	1.06	1.34				0.3284	0.9334	0.2692	0.3889	0.4077		0.6605	0.8827	0.8576	0.9391		Amino Acid	Glutamate Metabolism	100001103	1499-55-4;1499-55-4	2170	162.076
52			pyroglutamine*	LC/MS pos early	46225			134508		0.9	0.86	1.15				0.726	0.5776	0.5832	0.471	0.5378		0.8256	0.9508	0.7398	0.8194		Amino Acid	Glutamate Metabolism	100001540	2353-44-8	1900	129.066
56			carboxyethyl-GABA	LC/MS pos early	40007		HMDB02201	2572		1.63	1.21	0.12				0.0398	0.319	6.0965e-10	1.04e-13	0.0278		0.7506	0.0931	1.2259	0.1131		Amino Acid	Glutamate Metabolism	100003260	4386-03-02	2085	176.092
57			N-methyl-GABA	LC/MS pos early	39577	C15987		70703		0.73	1.34	0.63				0.3413	0.0938	0.0406	0.2183	0.7711		1.2068	0.7621	0.8808	1.0177		Amino Acid	Glutamate Metabolism	100003152	1119-48-8	2109	118.086
60			S-1-pyrroline-5-carboxylate	LC/MS pos early	42370	C04322	HMDB01301	1196		0.71	0.72	1.32				0.1862	0.2134	0.5526	0.257	0.0757		0.8897	1.1728	0.6353	0.8476		Amino Acid	Glutamate Metabolism	35	2906-39-0	1528	114.055
66		Histidine Metabolism	histidine	LC/MS neg	59	C00135	HMDB00177	6274		0.64	0.79	2.02				0.2066	0.543	0.0156	0.0002	0.1729		0.6553	1.3241	0.4194	1.0466		Amino Acid	Histidine Metabolism	355	5934-29-2	755.9	154.062
67			1-methylhistidine	LC/MS pos early	30460	C01152	HMDB00001	92105		0.56	0.94	2.46				0.3866	0.899	0.3579	0.0451	0.5403		0.4029	0.9892	0.2238	0.9287		Amino Acid	Histidine Metabolism	100001051	332-80-9	2755	170.092
68			3-methylhistidine	LC/MS pos early	15677	C01152	HMDB00479	64969		0.76	1.17	1.3				0.404	0.8456	0.3296	0.0367	0.5848		0.6148	0.8014	0.4681	0.9388		Amino Acid	Histidine Metabolism	100000042	368-16-1	2670	170.092
69			N-acetylhistidine	LC/MS pos early	33946	C02997	HMDB32055	75619		1.43	0.61	0.71				0.2372	0.1229	0.1126	0.0003	0.9894		0.8308	0.5862	1.1898	0.3596		Amino Acid	Histidine Metabolism	100001293	39145-52-3	2065	198.087
70			N-acetyl-3-methylhistidine*	LC/MS pos early	43256			193270		0.95	1.07	1				0.9016	0.6898	0.7451	0.9017	0.8843		0.8735	0.8724	0.8261	0.9336		Amino Acid	Histidine Metabolism	100002204	37841-04-6	2056	212.103
71			N-acetyl-1-methylhistidine*	LC/MS pos early	43255			193270		0.62	0.47	1.8				0.3861	0.037	0.4591	0.6729	0.0519		1.1739	2.1112	0.728	0.9864		Amino Acid	Histidine Metabolism	100004299		2100	212.103
72			hydantoin-5-propionate	LC/MS polar	40473	C05565	HMDB01212	782		0.9	0.92	0.31				0.3277	0.4851	1.0307e-10	1.14e-13	0.2329		0.628	0.1948	0.5632	0.1799		Amino Acid	Histidine Metabolism	100002514	5624-26-0	2080	171.041
73			trans-urocanate	LC/MS pos early	607	C00785	HMDB00301	736715		0.79	0.81	2.09				0.3564	0.4435	0.0019	2.3545e-05	0.2343		0.5411	1.1323	0.4253	0.9219		Amino Acid	Histidine Metabolism	537	104-98-3	2285	139.05
75			imidazole propionate	LC/MS pos early	40730		HMDB02271	70630		0.98	0.9	1.46				0.9775	0.2466	0.6618	0.9462	0.4626		0.6925	1.01	0.677	0.9111		Amino Acid	Histidine Metabolism	100003434	1074-59-5	2263	141.066
76			formiminoglutamate	LC/MS pos early	43493	C00439	HMDB00854	439233		1.16	1.21	1.2				0.7007	0.6568	0.7589	0.686	0.5656		0.6089	0.7335	0.7084	0.8911		Amino Acid	Histidine Metabolism	100002500	816-90-0	1880	175.071
77			imidazole lactate	LC/MS pos early	15716	C05568	HMDB02320	440129		1.11	0.97	0.6				0.8336	0.6748	0.0749	0.0051	0.9287		0.8986	0.5424	0.9962	0.525		Amino Acid	Histidine Metabolism	100000263	14403-45-3	2040	157.061
81			anserine	LC/MS pos early	15747	C01262	HMDB00194	112072		0.47	0.99	1.6				0.158	0.8813	0.6462	0.0681	0.2978		0.6163	0.9843	0.2924	0.9777		Amino Acid	Histidine Metabolism	100000044	10030-52-1	2924	241.13
82			histamine	LC/MS pos early	1574	C00388	HMDB00870	774		0.53	1	0.3				0.0974	1	0.0014	0.0009	0.1838		1.039	0.3147	0.5489	0.3147		Amino Acid	Histidine Metabolism	354	51-45-6	3035	112.087
85			1-methyl-4-imidazoleacetate	LC/MS pos early	32350	C05828	HMDB02820	75810		1.49	1.65	1.16				0.1738	0.0241	0.7872	0.4618	0.0166		0.7671	0.8878	1.1394	1.462		Amino Acid	Histidine Metabolism	100001208	2625-49-2	2064	141.066
86			1-methyl-5-imidazoleacetate	LC/MS pos early	62946		HMDB04988	6451814		1.09	1.33	3.05				0.8867	0.1612	0.0766	0.0024	0.3295		0.6607	2.0164	0.7197	2.6807		Amino Acid	Histidine Metabolism	100002910	4200-48-0	1989	141.066
89			4-imidazoleacetate	LC/MS pos early	32349	C02835	HMDB02024	96215		1.11	0.75	1.14				0.5464	0.0706	0.5236	0.4819	0.5096		0.8197	0.935	0.9064	0.7046		Amino Acid	Histidine Metabolism	100001207	645-65-8	2055	127.05
93			N-acetylhistamine	LC/MS pos early	48679	C05135	HMDB13253	69602		1.1	0.96	1.56				0.7186	0.7934	0.149	0.0334	0.6564		0.4928	0.767	0.5401	0.7395		Amino Acid	Histidine Metabolism	100006123	673-49-4	2287	154.097
97		Lysine Metabolism	lysine	LC/MS pos early	1301	C00047	HMDB00182	5962		0.82	0.74	3.26				0.3882	0.1357	3.4937e-06	1.755e-08	0.1147		0.3385	1.1042	0.2762	0.8183		Amino Acid	Lysine Metabolism	407	56-87-1	2850	147.113
98			N2-acetyllysine	LC/MS neg	36751	C12989	HMDB00446	92907		1.6	0.99	1.07				0.0369	0.8088	0.8496	0.1163	0.1214		0.6446	0.6897	1.0305	0.6828		Amino Acid	Lysine Metabolism	100001721	1946-82-3	828.3	187.109
99			N6-acetyllysine	LC/MS neg	36752	C02727	HMDB00206	92832		1.2	0.98	1.14				0.4613	0.9011	0.8387	0.7101	0.6096		0.6643	0.754	0.7998	0.7408		Amino Acid	Lysine Metabolism	100001734	692-04-6	1059	187.109
101			N2-acetyl,N6-methyllysine	LC/MS pos early	62954					0.76	0.7	1.67				0.6256	0.0682	0.0466	0.0356	0.1329		0.5866	0.9787	0.4453	0.6886		Amino Acid	Lysine Metabolism	100020546		2168	203.139
103			N2,N6-diacetyllysine	LC/MS neg	48455			91827		1.82	0.78	0.89				0.0132	0.2629	0.7786	0.0037	0.1664		1.3384	1.1869	2.4311	0.9232		Amino Acid	Lysine Metabolism	100006124	499-86-5	1604	229.119
106			N6-methyllysine	LC/MS pos early	62860	C02728	HMDB02038	164795		1.02	0.74	1.82				0.8757	0.1333	0.0175	0.0165	0.4191		0.5129	0.9326	0.523	0.6898		Amino Acid	Lysine Metabolism	100003415	1188-07-4	2831	161.128
107			N6,N6-dimethyllysine	LC/MS pos early	62862	C05545	HMDB13287	193344		0.71	0.51	4.17				0.4768	0.0497	0.0017	0.0002	0.0794		0.2851	1.1886	0.2032	0.6013		Amino Acid	Lysine Metabolism	100020417	2259-86-1	2831	175.144
108			N6,N6,N6-trimethyllysine	LC/MS pos early	1498	C03793	HMDB01325	440120		0.7	0.54	2.82				0.3158	0.0248	0.0017	0.0002	0.0325		0.4043	1.1403	0.281	0.6142		Amino Acid	Lysine Metabolism	189	23284-33-5	2825	189.16
110			5-hydroxylysine	LC/MS pos early	15685	C16741	HMDB00450	1029		0.72	0.49	1.67				0.3936	0.0147	0.2841	0.5217	0.0311		0.5915	0.9878	0.425	0.4879		Amino Acid	Lysine Metabolism	100000054	13204-98-3	2790	163.108
112			fructosyllysine	LC/MS pos early	46227			123708		0.96	0.6	2.19				0.776	0.007	0.0009	0.0008	0.0539		0.4263	0.934	0.409	0.5578		Amino Acid	Lysine Metabolism	100005373	21291-40-7	2784	309.166
114			2-aminoadipate	LC/MS pos early	6146	C00956	HMDB00510	469		1.02	1	0.27				0.5073	1	8.2798e-07	6.6384e-10	0.5984		0.7464	0.201	0.7649	0.201		Amino Acid	Lysine Metabolism	381	542-32-5;1118-90-7	1912	162.076
122			pipecolate	LC/MS pos early	1444	C00408	HMDB00070	849		0.69	1.15	0.12				0.1564	0.9202	1.2218e-05	7.7515e-07	0.2827		3.386	0.4166	2.3427	0.4776		Amino Acid	Lysine Metabolism	1025	4043-87-2	2200	130.086
123			6-oxopiperidine-2-carboxylate	LC/MS polar	43231		HMDB61705	3014237		0.92	1.11	0.34				0.5842	0.53	1.3487e-06	1.7891e-08	0.9592		1.7789	0.5972	1.6408	0.6613		Amino Acid	Lysine Metabolism	100004499	34622-39-4	1692	142.051
124			cadaverine	LC/MS pos early	15308	C01672	HMDB02322	273		1	1	1				1	1	1	1	1		0.2098	0.2098	0.2098	0.2098		Amino Acid	Lysine Metabolism	100000110	462-94-2;1476-39-7	3036	103.123
125			N-acetyl-cadaverine	LC/MS pos early	43530		HMDB02284	189087		0.43	1.31	0.57				0.0132	0.3137	0.101	0.7561	0.1469		0.8753	0.5017	0.3792	0.6582		Amino Acid	Lysine Metabolism	100002249	32343-73-0	2385	145.134
126			5-aminovalerate	LC/MS pos early	18319	C00431	HMDB03355	138		1.01	0.53	1.42				0.9877	0.004	0.3085	0.6416	0.0653		0.8853	1.256	0.894	0.664		Amino Acid	Lysine Metabolism	100000454	660-88-8	2220	118.086
127			N,N-dimethyl-5-aminovalerate	LC/MS pos early	62819					1.07	1.38	0.17				0.9208	0.0484	3.0818e-07	5.7327e-09	0.1903		4.2366	0.7247	4.553	1.0004		Amino Acid	Lysine Metabolism	100020842		2290	146.118
128			N,N,N-trimethyl-5-aminovalerate	LC/MS pos early	57687					1.23	1.31	0.34				0.1843	0.0317	6.1379e-08	1.4917e-10	0.021		2.1107	0.714	2.5873	0.9381		Amino Acid	Lysine Metabolism	100015962		2186	160.133
129		Phenylalanine Metabolism	phenylalanine	LC/MS pos early	64	C00079	HMDB00159	6140		0.65	0.86	1.87				0.145	0.61	0.008	4.3273e-05	0.1443		0.5271	0.9838	0.3415	0.8469		Amino Acid	Phenylalanine Metabolism	460	63-91-2	2878	166.086
130			N-acetylphenylalanine	LC/MS neg	33950	C03519	HMDB00512	74839		0.92	0.72	1.36				0.7927	0.1339	0.5478	0.8928	0.2589		0.6257	0.8507	0.574	0.6088		Amino Acid	Phenylalanine Metabolism	100001256	2018-61-3	2597	206.082
134			1-carboxyethylphenylalanine	LC/MS neg	62566					0.56	0.69	1.63				0.2431	0.5517	0.3207	0.0538	0.2004		0.4162	0.6766	0.2311	0.468		Amino Acid	Phenylalanine Metabolism	100020419		2844	236.093
137			phenylpyruvate	LC/MS neg	566	C00166	HMDB00205	997		1.09	1.26	0.78				0.7752	0.1883	0.1971	0.2058	0.3023		1.9403	1.514	2.1066	1.9013		Amino Acid	Phenylalanine Metabolism	241	156-06-9	2515	163.04
138			phenyllactate (PLA)	LC/MS neg	22130	C05607	HMDB00779	3848		0.83	0.98	1.29				0.6569	0.891	0.3022	0.0881	0.6632		0.6134	0.7937	0.5073	0.7799		Amino Acid	Phenylalanine Metabolism	100000774	828-01-3	2208	165.056
141			phenethylamine	LC/MS pos early	12142	C05332	HMDB02017	1001		1	1	1				1	1	1	1	1		0.0135	0.0135	0.0135	0.0135		Amino Acid	Phenylalanine Metabolism	1207	64-04-0	3065	122.096
142			phenylacetate	LC/MS neg	57745	C07086	HMDB00209	999		0.88	0.74	1.73				0.7593	0.8713	0.4006	0.1837	0.7327		0.8901	1.5357	0.7808	1.1357		Amino Acid	Phenylalanine Metabolism	100000011	103-82-2	2150	91.0554
145			3-hydroxyphenylacetate	LC/MS polar	1413	C05593	HMDB00440	12122		0.82	0.56	0.14				0.465	0.0148	1.6113e-08	3.683e-12	0.0386		1.5173	0.2088	1.2487	0.1175		Amino Acid	Phenylalanine Metabolism	114	621-37-4	1220	151.04
146			4-hydroxyphenylacetate	LC/MS neg	541	C00642	HMDB00020	127		1.02	0.65	1.75				0.7914	0.1195	0.0408	0.0698	0.4475		1.2243	2.143	1.2521	1.4009		Amino Acid	Phenylalanine Metabolism	144	156-38-7	1361	151.04
149		Tyrosine Metabolism	tyrosine	LC/MS pos early	1299	C00082	HMDB00158	6057		0.7	0.84	1.99				0.2332	0.4947	0.0058	6.0386e-05	0.1767		0.5087	1.0116	0.3544	0.8448		Amino Acid	Tyrosine Metabolism	815	60-18-4	2430	182.081
150			N-acetyltyrosine	LC/MS neg	32390		HMDB00866	68310		1.07	0.72	0.82				0.6543	0.1237	0.3918	0.0167	0.5454		1.1412	0.9359	1.2188	0.6775		Amino Acid	Tyrosine Metabolism	100001104	537-55-3	1680	222.077
151			1-carboxyethyltyrosine	LC/MS neg	62564					0.77	0.83	0.73				0.3732	0.722	0.1594	0.1282	0.3572		0.5583	0.4076	0.4303	0.3364		Amino Acid	Tyrosine Metabolism	100020421		1846	252.088
155			tyramine	LC/MS pos early	1603	C00483	HMDB00306	5610		0.57	0.51	1.45				0.2147	0.1141	0.6171	0.4693	0.056		0.9072	1.313	0.5176	0.6662		Amino Acid	Tyrosine Metabolism	1133	60-19-5	2540	138.091
160			4-hydroxyphenylpyruvate	LC/MS neg	1669	C01179	HMDB00707	979		1.29	1.11	1.4				0.4177	0.3147	0.5286	0.3846	0.2131		1.2921	1.8118	1.6611	2.0022		Amino Acid	Tyrosine Metabolism	1141	156-39-8	1690	179.035
161			tyrosol	LC/MS neg	41515	C06044	HMDB04284	10393		0.24	0.94	0.29				0.0015	0.7699	0.0022	0.0342	0.0059		1.8804	0.5457	0.4467	0.5133		Amino Acid	Tyrosine Metabolism	100003493	501-94-0	2716	137.061
165			3-(4-hydroxyphenyl)lactate	LC/MS neg	32197	C03672	HMDB00755	9378		1.3	0.7	1.35				0.3621	0.1587	0.4	0.6935	0.8819		0.6197	0.8341	0.8052	0.5845		Amino Acid	Tyrosine Metabolism	240	6482-98-0	1379	181.051
169			phenol sulfate	LC/MS neg	32553	C02180	HMDB60015	74426		0.97	1.06	1.18				0.9928	0.8331	0.6077	0.5499	0.9035		0.8985	1.0565	0.8686	1.1179		Amino Acid	Tyrosine Metabolism	100001510	937-34-8	2156	172.991
195			o-Tyrosine	LC/MS pos early	43392		HMDB06050	91482		0.88	0.88	2.26				0.568	0.2968	6.2647e-05	6.376e-07	0.2786		0.4065	0.9179	0.3592	0.8077		Amino Acid	Tyrosine Metabolism	100004290	2370-61-8	2772	182.081
198			gentisate	LC/MS polar	18280	C00628	HMDB00152	3469		0.41	0.56	0.45				0.072	0.0723	0.0552	0.0183	0.0145		1.1553	0.5248	0.4687	0.2958		Amino Acid	Tyrosine Metabolism	100000447	490-79-9	905	153.019
206			N-formylphenylalanine	LC/MS neg	48433			759256		0.82	1.35	0.29				0.4871	0.3292	3.9673e-05	3.3998e-06	0.9627		0.9399	0.2757	0.7687	0.3709		Amino Acid	Tyrosine Metabolism	100006056	13200-85-6	2360	192.067
226		Tryptophan Metabolism（色氨酸代谢）	tryptophan	LC/MS pos early	54	C00078	HMDB00929	6305		0.58	0.7	2.44				0.1389	0.3677	0.0081	7.6448e-05	0.0891		0.5715	1.3957	0.3322	0.9794		Amino Acid	Tryptophan Metabolism	565	73-22-3	2986	205.097
227			N-acetyltryptophan	LC/MS neg	33959	C03137	HMDB13713	700653		0.76	0.69	0.91				0.4623	0.3146	0.9831	0.9494	0.2351		0.7226	0.6549	0.5517	0.451		Amino Acid	Tryptophan Metabolism	100001254	1218-34-4	2630	245.093
237			kynurenine	LC/MS pos early	15140	C00328	HMDB00684	161166		0.72	0.84	1.46				0.1307	0.3039	0.0724	0.0032	0.0723		0.5685	0.828	0.4091	0.6941		Amino Acid	Tryptophan Metabolism	100000265	2922-83-0	2739	209.092
239			N-acetylkynurenine (2)	LC/MS neg	48757					1	1	1				1	1	1	1	1		0.2991	0.2991	0.2991	0.2991		Amino Acid	Tryptophan Metabolism	100006378		2378	249.088
241			kynurenate	LC/MS neg	1417	C01717	HMDB00715	3845		0.73	0.74	0.83				0.1713	0.2055	0.225	0.1588	0.0682		1.1161	0.9238	0.8199	0.6835		Amino Acid	Tryptophan Metabolism	98	492-27-3	2224	188.035
243			N-formylanthranilic acid	LC/MS polar	43549	C05653	HMDB04089	101399		0.94	0.88	2.2				0.5797	0.4159	0.0002	2.2139e-06	0.3518		0.4163	0.9151	0.3911	0.8078		Amino Acid	Tryptophan Metabolism	100004561	3342-77-6	900	164.035
244			anthranilate	LC/MS pos early	4970	C00108	HMDB01123	227		0.51	0.65	2.61				0.1093	0.571	0.0236	0.0002	0.1083		0.8234	2.1514	0.4238	1.3983		Amino Acid	Tryptophan Metabolism	1258	118-92-3	2606	138.055
247			xanthurenate	LC/MS neg	15679	C02470	HMDB00881	5699		0.64	0.4	2.8				0.2704	0.0061	0.0314	0.0289	0.0117		1.1677	3.2652	0.7522	1.304		Amino Acid	Tryptophan Metabolism	100000015	59-007	1476	204.03
251			picolinate	LC/MS pos early	1512	C10164	HMDB02243	1018		0.68	0.71	0.44				0.0607	0.0577	9.8117e-05	1.6697e-06	0.0106		0.9105	0.4017	0.6161	0.2841		Amino Acid	Tryptophan Metabolism	1022	98-98-6	910	124.039
254			5-hydroxypicolinic acid	LC/MS polar	63160			268740		0.81	1	0.17				0.0198	1	0	0	0.0592		0.7533	0.1298	0.6123	0.1298		Amino Acid	Tryptophan Metabolism	100021277	125653-67-0	2800	138.02
256			serotonin	LC/MS pos early	2342	C00780	HMDB00259	5202		1.64	1.14	3.32				0.4016	0.2296	0.0787	0.0127	0.1663		0.1834	0.6097	0.3015	0.6965		Amino Acid	Tryptophan Metabolism	504	153-98-0	2550	177.102
259			5-hydroxyindoleacetate	LC/MS pos early	437	C05635	HMDB00763	1826		0.99	1.02	2.32				0.991	0.4744	0.0029	2.8388e-05	0.6554		0.8126	1.8869	0.8081	1.9179		Amino Acid	Tryptophan Metabolism	71	54-16-0	1893	192.066
263			indolelactate	LC/MS neg	18349	C02043	HMDB00671	92904		1.37	0.6	1.24				0.5031	0.1807	0.9147	0.2327	0.7656		0.1569	0.1942	0.2145	0.1163		Amino Acid	Tryptophan Metabolism	100000463	832-97-3	2286	204.067
264			indoleacetate	LC/MS neg	27513	C00954	HMDB00197	802		0.87	0.66	1.06				0.6625	0.2855	0.6456	0.3364	0.3198		0.8075	0.8572	0.7006	0.5623		Amino Acid	Tryptophan Metabolism	100001034	6505-45-9	2200	174.056
267			indolepropionate	LC/MS neg	32405		HMDB02302	3744		0.61	0.64	0.57				0.1246	0.1237	0.0179	0.0028	0.0352		1.2929	0.731	0.7852	0.4665		Amino Acid	Tryptophan Metabolism	100001083	830-96-6	2795	188.072
272			indole-3-carboxylate	LC/MS neg	38116	C19837	HMDB03320	69867		1.57	1.26	0.51				0.1171	0.2909	0.014	0.0002	0.0635		0.9762	0.4958	1.5301	0.6265		Amino Acid	Tryptophan Metabolism	100002185	771-50-6	1710	160.04
286		Leucine, Isoleucine and Valine Metabolism	leucine	LC/MS pos early	60	C00123	HMDB00687	6106		0.68	0.86	2.28				0.128	0.4836	0.0004	6.7202e-07	0.1053		0.4578	1.0421	0.3095	0.8923		Amino Acid	Leucine, Isoleucine and Valine Metabolism	397	61-90-5	2864	132.102
287			N-acetylleucine	LC/MS neg	1587	C02710	HMDB11756	70912		0.66	0.62	2.78				0.2853	0.0607	0.0121	0.0017	0.0499		0.4119	1.145	0.2698	0.7114		Amino Acid	Leucine, Isoleucine and Valine Metabolism	1082	1188-21-2	2400	172.098
291			1-carboxyethylleucine	LC/MS neg	62559					0.6	0.56	2				0.2892	0.203	0.1599	0.0433	0.1108		0.3197	0.6405	0.1909	0.3613		Amino Acid	Leucine, Isoleucine and Valine Metabolism	100020425		2663	202.108
293			4-methyl-2-oxopentanoate	LC/MS neg	22116	C00233	HMDB00695	70		0.99	1.17	1.27				0.854	0.2979	0.7068	0.193	0.6209		1.5022	1.9042	1.4815	2.2262		Amino Acid	Leucine, Isoleucine and Valine Metabolism	100000551	816-66-0	2170	129.056
297			alpha-hydroxyisocaproate	LC/MS neg	22132	C03264	HMDB00746	83697		0.78	0.79	2.56				0.6269	0.2817	0.0117	0.0014	0.2991		0.3584	0.9177	0.2806	0.7269		Amino Acid	Leucine, Isoleucine and Valine Metabolism	100000706	10303-64-7	1840	131.071
301			isovalerate (i5:0)	LC/MS neg	44656	C08262	HMDB00718	10430		0.68	0.99	0.36				0.2496	0.5618	0.0287	0.0528	0.5689		5.8444	2.0814	3.9946	2.0677		Amino Acid	Leucine, Isoleucine and Valine Metabolism	100000708	503-74-2	1564	101.061
302			isovalerylglycine（相关性很强）	LC/MS neg	35107		HMDB00678	546304		0.92	1.01	0.5				0.581	0.7949	2.2827e-05	4.3159e-07	0.7791		1.1139	0.5607	1.0272	0.5636		Amino Acid	Leucine, Isoleucine and Valine Metabolism	100001452	16284-60-9	1950	158.082
310			beta-hydroxyisovalerate	LC/MS polar	12129		HMDB00754	69362		1.07	1.42	0.82				0.7344	0.0023	0.0762	0.4107	0.0271		0.8535	0.6972	0.9146	0.9914		Amino Acid	Leucine, Isoleucine and Valine Metabolism	1442	625-08-1	1149.8	117.056
313			3-methylglutaconate	LC/MS polar	38667		HMDB00522	1551553		1.03	1	1.04				0.5924	0.9983	0.4876	0.5698	0.6717		0.2711	0.2825	0.2802	0.2827		Amino Acid	Leucine, Isoleucine and Valine Metabolism	100002458	5746-90-7	2700	143.035
326			isoleucine	LC/MS pos early	1125	C00407	HMDB00172	6306		0.68	0.92	1.79				0.1343	0.7673	0.0064	2.0513e-05	0.171		0.5862	1.0505	0.4012	0.9684		Amino Acid	Leucine, Isoleucine and Valine Metabolism	376	73-32-5	2800	132.102
328			N-acetylisoleucine	LC/MS neg	33967		HMDB61684	2802421		0.78	0.6	2.18				0.4702	0.0444	0.0562	0.0413	0.0731		0.5755	1.2533	0.4502	0.7484		Amino Acid	Leucine, Isoleucine and Valine Metabolism	100001276	3077-46-1	2325	172.098
332			1-carboxyethylisoleucine(很多数据相同)	LC/MS neg	62558					0.36	0.53	2.48				0.148	0.0971	0.0606	0.0071	0.035		0.2932	0.7266	0.1059	0.3829		Amino Acid	Leucine, Isoleucine and Valine Metabolism	100020427		2628	202.108
333			3-methyl-2-oxovalerate	LC/MS neg	15676	C00671	HMDB03736	47		1.01	1.34	0.9				0.9239	0.1297	0.3636	0.7736	0.3874		1.833	1.6426	1.8514	2.1954		Amino Acid	Leucine, Isoleucine and Valine Metabolism	100000036	1460-34-0;51829-07-3	2064.2	129.056
334			2-hydroxy-3-methylvalerate	LC/MS neg	36746		HMDB00317	164623		0.93	0.85	1.75				0.8034	0.3011	0.0522	0.0208	0.4072		0.4728	0.8282	0.4404	0.7073		Amino Acid	Leucine, Isoleucine and Valine Metabolism	100001541	488-15-3	1800	131.071
342			3-hydroxy-2-ethylpropionate	LC/MS neg	32397		HMDB00396	188979		1.13	1.17	1.36				0.8342	0.3648	0.4635	0.1575	0.4721		0.8176	1.1086	0.9259	1.2939		Amino Acid	Leucine, Isoleucine and Valine Metabolism	100001170	4374-62-3	975	117.056
344			ethylmalonate	LC/MS polar	15765		HMDB00622	11756		0.65	1.18	1.6				0.1837	0.9186	0.1772	0.0046	0.3165		0.3896	0.6238	0.2514	0.7334		Amino Acid	Leucine, Isoleucine and Valine Metabolism	2054	601-75-2	2785	131.035
345			methylsuccinate（与菌群相关性较强）	LC/MS polar	15745		HMDB01844	10349		1.21	1.42	0.16				0.5736	0.4606	2.4493e-06	6.9051e-09	0.3723		0.8676	0.1406	1.0458	0.1999		Amino Acid	Leucine, Isoleucine and Valine Metabolism	2051	498-21-5	2800	131.035
351			valine	LC/MS pos early	1649	C00183	HMDB00883	6287		0.69	0.87	2.08				0.1603	0.5241	0.002	7.6403e-06	0.136		0.5383	1.1196	0.3691	0.9692		Amino Acid	Leucine, Isoleucine and Valine Metabolism	566	72-18-4	2479	118.086
352			N-acetylvaline	LC/MS neg	1591		HMDB11757	66789		0.8	0.63	2.49				0.4788	0.0647	0.0107	0.0027	0.0929		0.4856	1.2086	0.3901	0.7654		Amino Acid	Leucine, Isoleucine and Valine Metabolism	1084	96-81-1	1704	158.082
355			1-carboxyethylvaline	LC/MS neg	62562					2.92	0.75	2.47				0.1474	0.4975	0.0546	0.2111	0.4498		0.3838	0.9499	1.1222	0.7141		Amino Acid	Leucine, Isoleucine and Valine Metabolism	100020423		2008	188.093
357			3-methyl-2-oxobutyrate	LC/MS polar	44526	C00141	HMDB00019	49		1.52	1.25	0.86				0.5109	0.367	0.277	0.1323	0.2869		1.3167	1.1309	2.0051	1.4125		Amino Acid	Leucine, Isoleucine and Valine Metabolism	100000936	3715-29-5	911	115.04
358			alpha-hydroxyisovalerate	LC/MS polar	46537		HMDB00407	99823		0.82	1	2.22				0.2734	0.945	0.0001	1.7837e-07	0.3609		0.3938	0.8747	0.3247	0.8789		Amino Acid	Leucine, Isoleucine and Valine Metabolism	100001300	600-37-3	1052	117.056
361			isobutyrylglycine（与菌群相关性较强）	LC/MS neg	35437		HMDB00730	10855600		0.85	1.24	0.42				0.2852	0.2388	3.1757e-05	7.1374e-06	0.897		1.2048	0.5111	1.0182	0.6358		Amino Acid	Leucine, Isoleucine and Valine Metabolism	100001590	15926-18-8	1420	144.067
367		Methionine, Cysteine, SAM and Taurine Metabolism	methionine	LC/MS pos early	1302	C00073	HMDB00696	6137		0.74	0.84	2.15				0.2042	0.3226	0.0003	1.2127e-06	0.1121		0.5681	1.2231	0.4226	1.025		Amino Acid	Methionine, Cysteine, SAM and Taurine Metabolism	415	63-68-3	2526	150.058
368			N-acetylmethionine	LC/MS neg	1589	C02712	HMDB11745	448580		0.8	0.78	1.94				0.4323	0.1834	0.0219	0.003	0.1552		0.3672	0.711	0.2944	0.5561		Amino Acid	Methionine, Cysteine, SAM and Taurine Metabolism	1083	65-82-7	1787	190.054
369			N-formylmethionine	LC/MS neg	2829	C03145	HMDB01015	439750		0.92	0.8	1.88				0.7639	0.3563	0.0229	0.0044	0.4237		0.9872	1.8533	0.9126	1.4773		Amino Acid	Methionine, Cysteine, SAM and Taurine Metabolism	194	4289-98-9	1543.8	176.039
372			methionine sulfoxide	LC/MS pos early	18374	C02989	HMDB02005	158980		0.82	0.87	1.97				0.3911	0.3875	0.0004	3.3255e-06	0.2312		0.5293	1.0441	0.4365	0.9133		Amino Acid	Methionine, Cysteine, SAM and Taurine Metabolism	100000039	3226-65-1	1272	166.053
373			N-acetylmethionine sulfoxide	LC/MS pos early	45428			193368		0.96	1.19	1.1				0.7756	0.5365	0.6659	0.2288	0.8792		0.6568	0.7207	0.631	0.8543		Amino Acid	Methionine, Cysteine, SAM and Taurine Metabolism	100005463	108646-71-5	880	208.064
374			4-methylthio-2-oxobutanoate	LC/MS neg	40732	C01180	HMDB01553	473		1.32	1.11	1.12				0.4868	0.3583	0.8773	0.8336	0.2694		1.3161	1.4711	1.7418	1.6298		Amino Acid	Methionine, Cysteine, SAM and Taurine Metabolism	100003712	583-92-6	1635	147.012
385			cystathionine	LC/MS pos early	15705	C02291	HMDB00099	439258		0.99	0.26	3.63				0.9932	0.164	0.2768	0.4768	0.3865		0.0729	0.2646	0.0725	0.0696		Amino Acid	Methionine, Cysteine, SAM and Taurine Metabolism	310	535-34-2	2270	223.075
386			alpha-ketobutyrate	LC/MS polar	4968	C00109	HMDB00005	58		1.74	1.67	0.61				0.289	0.1808	0.1922	0.0647	0.1023		0.5032	0.3073	0.8778	0.514		Amino Acid	Methionine, Cysteine, SAM and Taurine Metabolism	796	600-18-0	940	101.024
387			cysteine	LC/MS pos early	1868	C00097	HMDB00574	5862		0.91	0.82	0.63				0.6658	0.7008	0.0081	0.0005	0.5649		0.9013	0.5655	0.8197	0.4634		Amino Acid	Methionine, Cysteine, SAM and Taurine Metabolism	800	52-90-4;56-89-3	1475	122.027
388			N-acetylcysteine	LC/MS pos early	1586	C06809	HMDB01890	12035		1.33	0.85	0.74				0.5771	0.9229	0.0604	0.0039	0.6162		0.6221	0.459	0.8269	0.3888		Amino Acid	Methionine, Cysteine, SAM and Taurine Metabolism	1107	616-91-1	1416	164.038
389			S-methylcysteine	LC/MS pos early	39592		HMDB02108	24417		1.53	0.56	3.41				0.3986	0.4415	0.0788	0.1549	0.8395		0.221	0.753	0.3374	0.4227		Amino Acid	Methionine, Cysteine, SAM and Taurine Metabolism	100002749	1187-84-4	1955	119.016
392			cysteine s-sulfate	LC/MS polar	22176	C05824	HMDB00731	115015		0.83	0.51	3.29				0.7051	0.0148	0.0003	6.9349e-05	0.0689		0.7974	2.621	0.6624	1.3416		Amino Acid	Methionine, Cysteine, SAM and Taurine Metabolism	100000808	1637-71-4	2273	199.969
393			cystine	LC/MS pos early	56	C00491	HMDB00192	67678		0.4	0.26	14.24				0.2169	0.1698	0.0023	4.2897e-05	0.0742		0.1438	2.0474	0.0571	0.5315		Amino Acid	Methionine, Cysteine, SAM and Taurine Metabolism	279	56-89-3	2000	241.031
399			cysteine sulfinic acid	LC/MS pos early	37443	C00606	HMDB00996	109		0.68	0.74	1.53				0.3018	0.4629	0.3922	0.1168	0.209		0.603	0.9242	0.4081	0.6805		Amino Acid	Methionine, Cysteine, SAM and Taurine Metabolism	100002113	207121-48-0	597	154.017
401			hypotaurine	LC/MS pos early	590	C00519	HMDB00965	107812		0.71	0.7	1.45				0.6754	0.2092	0.3956	0.4394	0.2728		0.6816	0.9915	0.486	0.6955		Amino Acid	Methionine, Cysteine, SAM and Taurine Metabolism	358	300-84-5	724	110.027
402			taurine	LC/MS pos early	2125	C00245	HMDB00251	1123		0.78	0.82	1.36				0.5435	0.3944	0.4307	0.2797	0.3194		0.7774	1.059	0.6066	0.8683		Amino Acid	Methionine, Cysteine, SAM and Taurine Metabolism	512	107-35-7	660	126.022
404			N-acetyltaurine	LC/MS polar	48187			159864		1.28	0.8	1.81				0.8225	0.2738	0.4757	0.8636	0.6197		0.7247	1.3137	0.9284	1.055		Amino Acid	Methionine, Cysteine, SAM and Taurine Metabolism	100005466		1249	166.018
405			succinoyltaurine	LC/MS polar	63678					1.58	0.6	5.04				0.687	0.8906	0.2049	0.1175	0.6868		0.3731	1.8788	0.5885	1.1361		Amino Acid	Methionine, Cysteine, SAM and Taurine Metabolism	100021220		2572	224.023
408			3-sulfo-L-alanine	LC/MS pos early	47089	C00506	HMDB02757	72886		0.79	0.86	1.09				0.3658	0.4319	0.986	0.79	0.2352		0.9722	1.0599	0.7726	0.9118		Amino Acid	Methionine, Cysteine, SAM and Taurine Metabolism	382	498-40-8	570	170.012
410		Urea cycle; Arginine and Proline Metabolism	arginine	LC/MS pos early	1638	C00062	HMDB00517	232		0.58	1.02	1.12				0.2111	0.7449	0.9142	0.3396	0.2346		0.4529	0.5087	0.2634	0.5187		Amino Acid	Urea cycle; Arginine and Proline Metabolism	231	1119-34-2	2825	175.119
411			argininosuccinate	LC/MS pos early	15497	C03406	HMDB00052	828		0.98	0.73	1.34				0.9036	0.2013	0.3347	0.4883	0.3782		0.0712	0.0953	0.0696	0.0696		Amino Acid	Urea cycle; Arginine and Proline Metabolism	232	156637-58-0	2745	291.13
414			ornithine	LC/MS pos early	1493	C00077	HMDB03374	6262		0.9	0.53	9.59				0.7998	0.0135	2.2263e-07	6.0923e-09	0.0797		0.248	2.3778	0.2224	1.2586		Amino Acid	Urea cycle; Arginine and Proline Metabolism	444	3184-13-2	2800	133.097
416			3-amino-2-piperidone	LC/MS pos early	62853		HMDB00323	5200225		0.76	1.27	1.04				0.3877	0.3015	0.7151	0.4241	0.9572		0.6223	0.6446	0.4709	0.8157		Amino Acid	Urea cycle; Arginine and Proline Metabolism	100020361	1892-22-4	2065	115.087
418			2-oxoarginine*	LC/MS pos early	55072	C03771	HMDB04225	558		1.1	1.08	0.42				0.814	0.6149	0.0026	9.9296e-05	0.6222		1.3869	0.5832	1.5297	0.6318		Amino Acid	Urea cycle; Arginine and Proline Metabolism	100002784	3715-10-04	1760	174.087
419			citrulline	LC/MS pos early	2132	C00327	HMDB00904	9750		0.91	0.89	2.62				0.7459	0.4601	2.6818e-05	2.1256e-07	0.4801		0.6418	1.6842	0.583	1.4964		Amino Acid	Urea cycle; Arginine and Proline Metabolism	391	372-75-8	1520	176.103
421			homocitrulline	LC/MS pos early	22138	C02427	HMDB00679	65072		1.54	0.96	0.63				0.2429	0.3952	0.1365	0.0012	0.6765		0.8312	0.5249	1.2787	0.5034		Amino Acid	Urea cycle; Arginine and Proline Metabolism	100000963	1190-49-4	1908	190.119
422			proline	LC/MS pos early	1898	C00148	HMDB00162	145742		0.81	1.18	1.25				0.2742	0.2786	0.2188	0.0026	0.8338		0.5864	0.7317	0.4768	0.8668		Amino Acid	Urea cycle; Arginine and Proline Metabolism	480	147-85-3	1603	116.071
425			dimethylarginine (SDMA + ADMA)	LC/MS pos early	36808	C03626	HMDB01539	123831		0.79	0.85	1.8				0.5592	0.4266	0.1171	0.0306	0.3455		0.38	0.6821	0.3	0.5768		Amino Acid	Urea cycle; Arginine and Proline Metabolism	100001810	102783-24-4	2850	203.15
426			N-acetylarginine	LC/MS pos early	33953	C02562	HMDB04620	67427		1.28	0.85	1.09				0.404	0.5339	0.8941	0.2234	0.7749		0.7716	0.8382	0.986	0.7141		Amino Acid	Urea cycle; Arginine and Proline Metabolism	100001266	155-84-0	2245	217.13
430			N-acetylcitrulline	LC/MS neg	48434	C15532	HMDB00856	656979		0.79	0.93	2.22				0.8295	0.9985	0.0434	0.0037	0.8635		0.5406	1.1986	0.4266	1.117		Amino Acid	Urea cycle; Arginine and Proline Metabolism	100001577	33965-42-3	940	216.099
431			N-acetylproline	LC/MS pos early	34387			322640		1.15	0.92	0.43				0.4679	0.9728	0.0001	2.8627e-07	0.5502		1.0275	0.4378	1.1792	0.4037		Amino Acid	Urea cycle; Arginine and Proline Metabolism	100001334	1074-79-9	1695	158.081
432			N-delta-acetylornithine	LC/MS neg	43249			9920500		1.17	0.97	0.69				0.5804	0.8517	0.1039	0.0067	0.7448		0.7788	0.537	0.9132	0.5226		Amino Acid	Urea cycle; Arginine and Proline Metabolism	100004523		858	173.093
433			N-alpha-acetylornithine	LC/MS pos early	32984	C00437	HMDB03357	439232		0.95	0.62	3.24				0.802	0.0199	0.0003	9.1738e-05	0.0979		0.5039	1.632	0.477	1.0049		Amino Acid	Urea cycle; Arginine and Proline Metabolism	100000285	6205-08-09	2000	175.108
436			N-methylhydroxyproline**	LC/MS pos early	62068					0.5	1.06	2.09				0.1251	0.8729	0.016	3.849e-05	0.2565		0.5539	1.1576	0.2769	1.2244		Amino Acid	Urea cycle; Arginine and Proline Metabolism	100020215		1145	146.081
437			trans-4-hydroxyproline	LC/MS pos early	32306	C01157	HMDB00725	5810		0.88	0.8	0.24				0.6627	0.8232	1.3343e-06	4.999e-09	0.6301		1.0562	0.2529	0.9248	0.2027		Amino Acid	Urea cycle; Arginine and Proline Metabolism	1001	51-35-4	1064	132.066
442			N-methylproline	LC/MS pos early	37431			557		0.8	1.46	1.61				0.6482	0.2758	0.5169	0.0589	0.7567		0.3611	0.5813	0.2906	0.8506		Amino Acid	Urea cycle; Arginine and Proline Metabolism	100001956	475-11-6	1335	130.086
443			N,N,N-trimethyl-alanylproline betaine (TMAP)	LC/MS pos early	62947					0.59	0.78	4.61				0.7407	0.2052	0.0424	0.0182	0.3001		0.0726	0.3344	0.0427	0.2618		Amino Acid	Urea cycle; Arginine and Proline Metabolism	100020217		2470	229.155
445			N-monomethylarginine	LC/MS pos early	43586	C03884	HMDB29416	132862		0.62	0.8	2.58				0.2111	0.2024	0.0019	2.7109e-05	0.0819		0.2953	0.7621	0.1836	0.6073		Amino Acid	Urea cycle; Arginine and Proline Metabolism	100004488	53308-83-1	2845	189.135
446			argininate*	LC/MS pos early	57461		HMDB03148	160437		1.15	0.76	0.28				0.5595	0.8041	0.0002	5.3288e-07	0.7543		0.7821	0.221	0.9024	0.1686		Amino Acid	Urea cycle; Arginine and Proline Metabolism	100002769	157-07-3	2150	176.103
451		Creatine Metabolism	guanidinoacetate	LC/MS pos early	43802	C00581	HMDB00128	763		0.78	0.94	2.29				0.4688	0.785	0.0013	9.5149e-06	0.4595		0.5756	1.3177	0.4481	1.244		Amino Acid	Creatine Metabolism	344	352-97-6	1937	118.061
452			creatine	LC/MS pos early	27718	C00300	HMDB00064	586		0.62	0.99	1.83				0.6401	0.8594	0.018	0.0007	0.6324		0.639	1.1714	0.3933	1.1586		Amino Acid	Creatine Metabolism	1221	57-00-1	1947	132.077
453			creatinine	LC/MS pos early	513	C00791	HMDB00562	588		0.58	1.17	1.38				0.4506	0.8304	0.1727	0.0113	0.6381		0.8252	1.1417	0.4758	1.3363		Amino Acid	Creatine Metabolism	275	60-27-5	2055	114.066
458		Polyamine Metabolism	agmatine	LC/MS pos early	15496	C00179	HMDB01432	199		1	1	1				1	1	1	1	1		0.3314	0.3314	0.3314	0.3314		Amino Acid	Polyamine Metabolism	100000103	2482-00-0	3057	131.129
460			putrescine	LC/MS pos early	1408	C00134	HMDB01414	1045		1	0.69	1.53				1	0.3156	0.2845	0.3563	0.5381		0.0369	0.0566	0.0369	0.0388		Amino Acid	Polyamine Metabolism	49	110-60-1	3027	89.1073
461			N-acetylputrescine	LC/MS pos early	37496	C02714	HMDB02064	122356		0.83	0.6	0.16				0.8717	0.2123	0.0002	3.3966e-07	0.3716		1.3452	0.2208	1.112	0.1334		Amino Acid	Polyamine Metabolism	192	18233-70-0	2230	131.118
465			N-acetyl-isoputreanine	LC/MS pos early	62309					0.6	0.89	0.71				0.5482	0.6646	0.4329	0.3643	0.4604		0.7667	0.5479	0.4574	0.4891		Amino Acid	Polyamine Metabolism	100020487		2305	203.139
466			spermidine	LC/MS pos early	485	C00315	HMDB01257	1102		2.09	0.33	3.04				0.5614	0.01	0.029	0.2609	0.2266		0.7864	2.388	1.6418	0.7952		Amino Acid	Polyamine Metabolism	50	124-20-9	3355	146.165
467			N('1)-acetylspermidine	LC/MS pos early	57689	C00612	HMDB01276	496		0.8	0.56	0.65				0.2987	0.0016	0.0313	0.0001	0.006		0.98	0.6401	0.7841	0.3606		Amino Acid	Polyamine Metabolism	187	14278-49-0	3075	188.176
470			diacetylspermidine*	LC/MS pos early	62105					0.95	0.97	0.27				0.9002	0.7615	3.5867e-05	3.81e-07	0.9318		1.1078	0.3012	1.0506	0.2917		Amino Acid	Polyamine Metabolism	100020242		2510	230.186
473			spermine	LC/MS pos late	603	C00750	HMDB01256	1103		2.77	0.41	1.98				0.3343	0.0341	0.1618	0.9306	0.5606		0.722	1.4307	1.998	0.5821		Amino Acid	Polyamine Metabolism	507	71-44-3	758	203.223
475			N1,N12-diacetylspermine	LC/MS pos early	52987	C03413	HMDB02172	132680		0.81	0.66	0.57				0.6586	0.6523	0.0515	0.0089	0.5329		0.9422	0.5376	0.7657	0.353		Amino Acid	Polyamine Metabolism	100002132	61345-83-3	3105	287.244
476			5-methylthioadenosine (MTA)	LC/MS pos early	1419	C00170	HMDB01173	439176		1	0.52	2.82				1	0.1487	0.0589	0.0659	0.3721		0.1514	0.4274	0.1514	0.2211		Amino Acid	Polyamine Metabolism	212	2457-80-9	2752	298.097
481		Guanidino and Acetamido Metabolism	1-methylguanidine	LC/MS pos early	48114	C02294	HMDB01522	10111		0.71	0.69	0.78				0.1099	0.131	0.0733	0.0297	0.0327		0.594	0.4623	0.4235	0.3211		Amino Acid	Guanidino and Acetamido Metabolism	100000715	22661-87-6	2149	74.0713
482			4-guanidinobutanoate	LC/MS pos early	15681	C01035	HMDB03464	500		0.88	0.88	0.78				0.4978	0.3637	0.2159	0.0791	0.2781		0.8776	0.684	0.7732	0.6028		Amino Acid	Guanidino and Acetamido Metabolism	100000096	463-003;463-00-3	2320	146.092
492		Glutathione Metabolism	cysteinylglycine	LC/MS pos early	35637	C01419	HMDB00078	439498		0.89	0.85	1.32				0.7846	0.5744	0.7452	0.9242	0.8995		0.6336	0.8386	0.5635	0.717		Amino Acid	Glutathione Metabolism	278	19246-18-5	2132	179.048
495			5-oxoproline	LC/MS neg	1494	C01879	HMDB00267	7405		1.02	1.26	0.93				0.8833	0.1391	0.5496	0.9587	0.3041		1.035	0.9669	1.0584	1.2162		Amino Acid	Glutathione Metabolism	1021	98-79-3	738.5	128.035
498			2-hydroxybutyrate/2-hydroxyisobutyrate	LC/MS polar	52281					0.73	0.98	1.32				0.1707	0.8501	0.1982	0.0081	0.2283		0.5853	0.7726	0.4264	0.7556		Amino Acid	Glutathione Metabolism	100008928		1258	103.04
547	Peptide	Gamma-glutamyl Amino Acid	gamma-glutamylglutamine	LC/MS pos early	2730	C05283	HMDB11738	150914		1.06	0.48	0.77				0.891	0.8374	0.031	0.0034	0.8153		0.7276	0.5615	0.7714	0.269		Peptide	Gamma-glutamyl Amino Acid	1140	10148-81-9	1430	276.119
548			gamma-glutamylglycine	LC/MS pos early	33949		HMDB11667	165527		1.94	0.68	0.5				0.0171	0.3253	0.0004	1.1265e-08	0.1673		0.569	0.2822	1.1039	0.1923		Peptide	Gamma-glutamyl Amino Acid	100001294	1948-29-4	1535	205.082
549			gamma-glutamylhistidine	LC/MS pos early	18245			7017195		1.05	0.35	0.92				0.7777	0.2357	0.2608	0.0154	0.6112		0.3873	0.3556	0.4067	0.1233		Peptide	Gamma-glutamyl Amino Acid	1235	37460-15-4	2740	285.119
550			gamma-glutamylisoleucine*	LC/MS neg	34457		HMDB11170	14253342		1.19	0.65	0.86				0.612	0.6795	0.1676	0.0128	0.8798		0.9459	0.8172	1.1299	0.5286		Peptide	Gamma-glutamyl Amino Acid	100001485		1600	259.13
551			gamma-glutamylleucine	LC/MS neg	18369		HMDB11171	151023		1.1	0.64	0.99				0.759	0.8822	0.281	0.0679	0.8783		0.7947	0.7901	0.8728	0.5084		Peptide	Gamma-glutamyl Amino Acid	1268	2566-39-4	1685	259.13
552			gamma-glutamyl-alpha-lysine	LC/MS pos early	55015			65254		1.47	0.55	1.37				0.3979	0.4689	0.7891	0.1425	0.8167		0.5649	0.7727	0.8286	0.4256		Peptide	Gamma-glutamyl Amino Acid	100010901		2784	276.155
553			gamma-glutamyl-epsilon-lysine	LC/MS pos early	33934		HMDB03869	7015685		0.73	0.88	3.96				0.5592	0.9329	0.0028	2.7604e-05	0.6068		0.5423	2.1472	0.3961	1.889		Peptide	Gamma-glutamyl Amino Acid	100001262	17105-15-6	2725	276.155
554			gamma-glutamylmethionine	LC/MS pos early	44872		HMDB29155	7009567		1.26	0.64	0.81				0.5918	0.7428	0.1199	0.0073	0.821		0.8983	0.7289	1.1361	0.4657		Peptide	Gamma-glutamyl Amino Acid	100001313	17663-87-5	2640	279.101
555			gamma-glutamylphenylalanine	LC/MS pos early	33422		HMDB00594	111299		1.07	0.55	0.79				0.8362	0.5796	0.1117	0.0086	0.8614		0.8552	0.678	0.9138	0.3712		Peptide	Gamma-glutamyl Amino Acid	100000491	7432-24-8	2992	295.129
556			gamma-glutamylthreonine	LC/MS pos early	33364		HMDB29159	76078708		1.44	0.67	0.48				0.5715	0.5567	0.0067	0.0002	0.4214		0.8797	0.4254	1.2699	0.2844		Peptide	Gamma-glutamyl Amino Acid	100001314	5652-48-2	1750	249.108
558			gamma-glutamyltyrosine	LC/MS pos early	2734		HMDB11741	94340		1.23	0.6	0.6				0.632	0.617	0.0281	0.0005	0.9401		0.942	0.5672	1.1566	0.3405		Peptide	Gamma-glutamyl Amino Acid	1102	7432-23-7	2518	311.124
559			gamma-glutamylvaline	LC/MS pos early	43829		HMDB11172	7015683		1.06	0.98	1.67				0.8506	0.6947	0.6032	0.4071	0.6978		0.6857	1.1479	0.7269	1.1222		Peptide	Gamma-glutamyl Amino Acid	100001126	2746-34-1	2700	247.129
560			gamma-glutamylserine	LC/MS pos early	54914					1.44	0.63	0.41				0.6242	0.7149	0.0058	0.0002	0.5419		0.8589	0.3555	1.2345	0.2252		Peptide	Gamma-glutamyl Amino Acid	100009231	5875-35-4	1351	235.092
561			gamma-glutamylcitrulline*	LC/MS pos early	62104					2.02	0.41	1.15				0.2899	0.6411	0.9211	0.2099	0.5734		1.0336	1.1907	2.0848	0.4849		Peptide	Gamma-glutamyl Amino Acid	100020241		1644	305.146
575		Dipeptide（二肽）	alanylleucine	LC/MS pos early	37093		HMDB28691	259583		0.58	0.59	8.12				0.1764	0.2422	5.4066e-05	1.4641e-07	0.0791		0.6161	5.0001	0.3586	2.9344		Peptide	Dipeptide	100001890	1638-60-4	3055	203.139
701			glutaminylleucine	LC/MS pos early	42994					0.78	1.09	2.01				0.6615	0.9176	0.138	0.0207	0.6817		0.3256	0.6541	0.2524	0.7099		Peptide	Dipeptide	100003160		3009	260.16
724			glycylisoleucine	LC/MS pos early	36659		HMDB28844	88079		0.47	0.91	5.66				0.0811	0.9598	2.9538e-05	6.7064e-09	0.1702		0.3401	1.9252	0.1606	1.7471		Peptide	Dipeptide	100001790	19461-38-2	3002	189.123
725			glycylleucine	LC/MS pos early	34398	C02155	HMDB00759	92843		0.55	0.89	4.18				0.1605	0.9055	6.7988e-05	4.2182e-08	0.2336		0.4126	1.7244	0.2274	1.527		Peptide	Dipeptide	100001258	869-19-2	3059	189.123
735			glycylvaline	LC/MS pos early	18357		HMDB28854	97417		0.6	0.88	5.02				0.2093	0.894	2.9414e-05	2.0142e-08	0.28		0.3726	1.8717	0.2234	1.6395		Peptide	Dipeptide	100000487	1963-21-9	2734	175.108
740			histidylalanine	LC/MS pos early	42027		HMDB28878	351667		1	0.16	14.33				1	0.0011	0.0001	0.0003	0.0324		0.3316	4.7532	0.3316	0.7686		Peptide	Dipeptide	100003542	16874-75-2	3014	227.114
759			isoleucylglycine	LC/MS neg	40008		HMDB28907	342532		0.69	1.02	3.89				0.1346	0.9075	8.6254e-06	2.2777e-09	0.2586		0.729	2.8339	0.5019	2.8799		Peptide	Dipeptide	100003169	868-28-0	1992	187.109
773			leucylalanine	LC/MS pos early	40010		HMDB28922	259321		1	0.45	7.32				1	0.0413	3.381e-05	3.898e-06	0.2008		0.3309	2.421	0.3309	1.0927		Peptide	Dipeptide	100003179	7298-84-2	2801	203.139
778			leucylglycine	LC/MS pos early	40045		HMDB28929	79070		0.51	0.73	6.14				0.0908	0.309	1.5827e-05	1.3718e-08	0.0537		0.5233	3.2156	0.2691	2.3419		Peptide	Dipeptide	100003185	686-50-0	2778	189.123
798			lysylleucine	LC/MS pos early	40020		HMDB28955	4682588		0.42	0.95	1.83				0.0069	0.7199	0.0247	1.1516e-05	0.0169		0.6703	1.2249	0.2809	1.1631		Peptide	Dipeptide	100003196	7369-79-1	3370	260.197
827			phenylalanylalanine	LC/MS pos early	41374			5488196		0.72	0.3	30.03				0.5569	0.0215	1.2072e-07	1.2863e-09	0.0603		0.2846	8.5465	0.2052	2.549		Peptide	Dipeptide	100003589	3918-87-4	2909	237.123
832			phenylalanylglycine	LC/MS pos early	41370		HMDB28995	98207		0.49	0.38	10.15				0.1278	0.026	9.402e-06	5.5203e-08	0.0127		0.7467	7.5816	0.3664	2.8959		Peptide	Dipeptide	100003588	721-90-4	2898	223.108
852			prolylglycine	LC/MS pos early	40703		HMDB11178	6426709		0.7	0.5	3.83				0.5885	0.1913	0.0086	0.0011	0.2219		0.4853	1.8575	0.3373	0.9376		Peptide	Dipeptide	100003674	2578-57-6	2136	173.092
890			threonylphenylalanine	LC/MS neg	31530		HMDB29068	4099799		0.83	0.75	4.56				0.7414	0.251	0.0001	3.4058e-06	0.3362		0.7676	3.5015	0.6346	2.6184		Peptide	Dipeptide	100001125	16875-27-7	2322	265.119
901			tryptophylglycine	LC/MS pos early	43028		HMDB29083	263471		0.78	0.43	18.51				0.5817	0.0273	2.1755e-07	2.4963e-09	0.0729		0.3115	5.767	0.2425	2.4594		Peptide	Dipeptide	100003609	7360-09-0	2930	262.119
917			tyrosylglycine	LC/MS neg	41375		HMDB29105	259323		0.76	0.32	27.81				0.6626	0.0283	1.5446e-07	1.9086e-09	0.0889		0.3508	9.7562	0.2678	3.1394		Peptide	Dipeptide	100003598	673-05-5	1635	237.088
934			valylglutamine	LC/MS pos early	42079		HMDB29125	5253209		0.73	0.58	6.96				0.4332	0.101	4.3067e-06	3.226e-08	0.1078		0.3514	2.4469	0.2581	1.4175		Peptide	Dipeptide	100003640	42854-54-6	2295	246.145
935			valylglycine	LC/MS pos early	40475		HMDB29127	136487		0.56	0.8	2.26				0.047	0.324	0.0046	1.2522e-05	0.0323		0.6735	1.5233	0.3781	1.2157		Peptide	Dipeptide	100003641	686-43-1	2444	175.108
938			valylleucine	LC/MS pos early	39994		HMDB29131	352039		0.79	0.91	4.64				0.7591	0.857	0.0017	2.7123e-05	0.7243		0.5279	2.4494	0.4154	2.219		Peptide	Dipeptide	100003210	22906-55-4	3138	231.17
948			leucylglutamine*	LC/MS pos early	48189		HMDB28927	4305457		0.5	0.54	13.89				0.1263	0.1152	2.2508e-07	2.4398e-10	0.0339		0.2542	3.53	0.1276	1.8922		Peptide	Dipeptide	100003183		2620	260.161
1032		Acetylated Peptides	phenylacetylglutamine	LC/MS neg	35126	C04148	HMDB06344	92258		0.42	1	0.27				0.0035	1	2.4602e-05	5.4006e-05	0.0169		0.8469	0.2267	0.3567	0.2267		Peptide	Acetylated Peptides	100001417	28047-15-6	2330	263.104
1042			phenylacetyltaurine	LC/MS neg	63154			2179693		1.44	0.66	3.83				0.6571	0.1061	0.0204	0.0397	0.5108		0.4676	1.7908	0.6729	1.1897		Peptide	Acetylated Peptides	100008932	33953-90-1	2494	242.049
1064	Carbohydrate	Glycolysis, Gluconeogenesis, and Pyruvate Metabolism	1,5-anhydroglucitol (1,5-AG)	LC/MS neg	20675	C07326	HMDB02712	64960		0.69	1.09	1.64				0.2885	0.5315	0.1729	0.0035	0.6396		0.3261	0.5334	0.2254	0.5836		Carbohydrate	Glycolysis, Gluconeogenesis, and Pyruvate Metabolism	100000580	154-58-5	802	163.061
1067			glucose	LC/MS polar	48152	C00031	HMDB00122	79025		0.61	1.24	0.43				0.0974	0.5427	0.0048	0.0122	0.3307		0.9399	0.4023	0.5709	0.5		Carbohydrate	Glycolysis, Gluconeogenesis, and Pyruvate Metabolism	572	50-99-7	2342	225.062
1068			glucose 6-phosphate	LC/MS polar	31260	C00668	HMDB01401	5958		0.73	1	0.73				0.011	1	0.0054	0.0386	0.0386		0.0191	0.0139	0.0139	0.0139		Carbohydrate	Glycolysis, Gluconeogenesis, and Pyruvate Metabolism	291	103192-55-8	4537	259.022
1083			pyruvate	LC/MS polar	48990	C00022	HMDB00243	1060		2.06	1.2	1.18				0.135	0.3249	0.7642	0.8575	0.0785		0.7848	0.9226	1.6148	1.1049		Carbohydrate	Glycolysis, Gluconeogenesis, and Pyruvate Metabolism	823	127-17-3	1083	87.0088
1084			lactate	LC/MS polar	527	C00186	HMDB00190	612		0.47	0.8	2.98				0.17	0.5452	0.0069	4.809e-05	0.1478		0.4509	1.3432	0.2117	1.0766		Carbohydrate	Glycolysis, Gluconeogenesis, and Pyruvate Metabolism	482	79-33-4	1468.8	89.0244
1087			glycerate	LC/MS polar	1572	C00258	HMDB00139	752		0.92	1.56	0.53				0.6897	0.0721	0.0072	0.0115	0.4163		1.3033	0.6888	1.2032	1.0769		Carbohydrate	Glycolysis, Gluconeogenesis, and Pyruvate Metabolism	1052	600-19-1	2070.4	105.019
1101		Pentose Phosphate Pathway	sedoheptulose-7-phosphate	LC/MS neg	35649	C05382	HMDB01068	616		1.53	1	0.2				0.7324	1	0.061	0.0052	0.7862		0.0317	0.0063	0.0484	0.0063		Carbohydrate	Pentose Phosphate Pathway	100001628	2646-35-7	599.6	289.033
1105		Pentose Metabolism（戊糖代谢）	ribose	LC/MS polar	1471	C00121	HMDB00283	5779		1.12	1.65	0.24				0.8292	0.045	4.4639e-06	1.5851e-07	0.1565		0.8671	0.2078	0.9687	0.342		Carbohydrate	Pentose Metabolism	914	50-69-1	1508.2	195.051
1106			ribitol	LC/MS polar	15772	C00474	HMDB00508	6912		0.85	0.87	0.25				0.4158	0.4678	1.8201e-06	7.2409e-09	0.2797		0.6613	0.1684	0.5589	0.1465		Carbohydrate	Pentose Metabolism	100000406	488-81-3	1789.6	151.061
1107			ribonate	LC/MS polar	27731	C01685	HMDB00867	5460677		0.74	1.15	0.42				0.2159	0.4598	0.0003	0.0001	0.5869		0.9941	0.4166	0.7323	0.481		Carbohydrate	Pentose Metabolism	100001007	5336-08-03	2425	165.04
1108			ribulose/xylulose	LC/MS polar	54671			5289590		0.98	0.85	0.08				0.7411	0.4538	2.233e-12	1e-15	0.4731		0.8205	0.0668	0.807	0.0567		Carbohydrate	Pentose Metabolism	100006122		1400	195.051
1111			xylose	LC/MS polar	15581	C00181	HMDB00098	135191		0.81	2.15	0.07				0.4037	0.0028	6.1689e-10	3.4012e-11	0.185		1.0631	0.0701	0.8632	0.151		Carbohydrate	Pentose Metabolism	826	609-06-3	1727	195.051
1113			arabinose	LC/MS polar	575	C00216	HMDB00646	66308		0.6	1.01	0.04				0.1084	0.9484	1.0298e-06	3.9169e-08	0.2117		0.8326	0.0307	0.5018	0.0309		Carbohydrate	Pentose Metabolism	828	28697-53-2	1804.5	195.051
1121			arabitol/xylitol	LC/MS polar	48885	C01904		6912		1.21	1.24	0.15				0.2345	0.3659	7.4047e-11	2.9e-14	0.1396		0.5358	0.0811	0.6458	0.1006		Carbohydrate	Pentose Metabolism	100006430		1932.4	151.061
1127			arabonate/xylonate	LC/MS polar	48255					0.85	0.85	0.76				0.5623	0.4457	0.2193	0.0831	0.3575		1.5228	1.1618	1.2909	0.9918		Carbohydrate	Pentose Metabolism	100006115		2700	165.04
1130			sedoheptulose	LC/MS polar	53237		HMDB03219	5459879		0.79	1.41	0.21				0.4574	0.1829	3.3285e-06	2.1763e-07	0.8145		1.0538	0.2211	0.8364	0.3123		Carbohydrate	Pentose Metabolism	100002619	3019-74-7	2255	209.067
1131			ribulonate/xylulonate/lyxonate*	LC/MS polar	61858					0.88	1	1.1				0.535	0.585	0.9116	0.5055	0.8727		0.9322	1.0213	0.8234	1.0173		Carbohydrate	Pentose Metabolism	100019968		2350	165.04
1135		Glycogen Metabolism（糖原代谢）	maltotetraose	LC/MS neg	15910	C02052	HMDB01296	446495		0.21	1.5	0.87				0.0154	0.4115	0.3599	0.2243	0.1312		0.2429	0.2122	0.0507	0.3187		Carbohydrate	Glycogen Metabolism	100000275	34612-38-9	910	665.215
1137			maltotriose	LC/MS polar	44688	C01835	HMDB01262	439586		0.64	1.52	0.12				0.2563	0.1975	3.9975e-07	2.4557e-08	0.9097		1.1659	0.1418	0.7456	0.2159		Carbohydrate	Glycogen Metabolism	100000276	1109-28-0	4286.4	549.167
1140			maltose	LC/MS polar	15586	C00208	HMDB00163	10991489		1.03	2.02	0.1				0.985	0.0092	1.5795e-07	7.0351e-09	0.0939		1.3832	0.1345	1.418	0.2715		Carbohydrate	Glycogen Metabolism	913	6363-53-7	3329.4	387.114
1145		Disaccharides and Oligosaccharides	lactose	LC/MS polar	567	C00243	HMDB00186	84571		0.41	1.45	0.26				0.0229	0.2967	0.0002	0.0012	0.2125		0.9816	0.2515	0.4054	0.365		Carbohydrate	Disaccharides and Oligosaccharides	393	5965-66-2	3500	387.114
1183		Fructose, Mannose and Galactose Metabolism	fructose	LC/MS polar	48195	C00095	HMDB00660	5984		0.7	0.63	0.99				0.2293	0.1368	0.5477	0.4138	0.0675		0.7872	0.782	0.554	0.4938		Carbohydrate	Fructose, Mannose and Galactose Metabolism	878	57-48-7	2065	225.062
1188			mannitol/sorbitol	LC/MS polar	46142	C00794	HMDB00247	5780		0.96	1.01	0.34				0.8849	0.9898	3.707e-05	2.6491e-07	0.9024		0.9534	0.3234	0.9168	0.3254		Carbohydrate	Fructose, Mannose and Galactose Metabolism	100001740		2320	181.072
1189			mannose	LC/MS polar	48153	C00159	HMDB00169	18950		0.85	1.34	0.24				0.563	0.2547	0.0001	1.7565e-05	0.8075		0.742	0.1771	0.6272	0.2379		Carbohydrate	Fructose, Mannose and Galactose Metabolism	803	3458-28-4	2200	225.062
1190			mannose-6-phosphate	LC/MS polar	1469	C00275	HMDB01078	439198		1	1	1				1	1	1	1	1		0.258	0.258	0.258	0.258		Carbohydrate	Fructose, Mannose and Galactose Metabolism	294	70442-25-0;104872-94-8	4510	259.022
1199			galactitol (dulcitol)	LC/MS polar	1117	C01697	HMDB00107	11850		0.67	0.85	0.25				0.1113	0.4704	1.8992e-06	3.0002e-08	0.0916		1.0511	0.268	0.7026	0.2283		Carbohydrate	Fructose, Mannose and Galactose Metabolism	1003	608-66-2	2360	181.072
1209			galactonate	LC/MS polar	27719	C00880	HMDB00565	128869		1.04	1.23	0.18				0.8646	0.1814	2.3425e-10	4.6e-13	0.339		0.7766	0.143	0.8114	0.1755		Carbohydrate	Fructose, Mannose and Galactose Metabolism	100001026	299-28-5	3085	195.051
1234		Aminosugar Metabolism	fucose	LC/MS polar	15587	C01018	HMDB00174	19466		0.62	1.97	0.57				0.1875	0.058	0.0792	0.7424	0.8909		0.624	0.3587	0.3887	0.7055		Carbohydrate	Aminosugar Metabolism	918	2438-80-4	1626.4	209.067
1237			glucosamine-6-phosphate	LC/MS polar	580	C00352	HMDB01254	439217		0.48	1	0.48				0.011	1	0.0055	0.0387	0.0387		0.0402	0.0194	0.0194	0.0194		Carbohydrate	Aminosugar Metabolism	290	3616-42-0	4521.5	258.038
1241			glucuronate	LC/MS polar	15443	C00191	HMDB00127	444791		1.09	1.48	0.31				0.9006	0.079	0.0004	7.0023e-05	0.2348		0.7945	0.243	0.8624	0.3604		Carbohydrate	Aminosugar Metabolism	100000257	207300-70-7	3233.3	193.035
1243			diacetylchitobiose	LC/MS pos early	35158	C01674	HMDB03556	439544		1.05	0.57	0.62				0.6923	0.0383	0.1614	0.0011	0.3179		1.645	1.0189	1.7324	0.5767		Carbohydrate	Aminosugar Metabolism	100001492	35061-50-8	790	425.177
1247			N-acetylglucosamine 6-sulfate	LC/MS polar	21365	C04132	HMDB00841	193456		0.66	0.46	1.63				0.3238	0.1308	0.6197	0.5782	0.0927		0.593	0.9661	0.3901	0.448		Carbohydrate	Aminosugar Metabolism	100000700	10357-00-3	1777	300.039
1252			N-acetylneuraminate	LC/MS pos early	32377	C00270	HMDB00230	439197		1.3	1.75	0.88				0.3406	0.0161	0.5862	0.983	0.0275		0.7233	0.6395	0.9377	1.1167		Carbohydrate	Aminosugar Metabolism	1162	131-48-6	660	310.113
1254			N-acetyl-beta-glucosaminylamine	LC/MS neg	35469	C01239	HMDB01104	439454		0.78	0.89	4.97				0.386	0.8413	7.8656e-07	5.7702e-10	0.4184		1.2995	6.464	1.0116	5.7426		Carbohydrate	Aminosugar Metabolism	1216	4229-38-3	759	219.099
1255			N-acetylmuramate	LC/MS neg	18354	C02713	HMDB60493	5462244		0.81	1.67	0.25				0.4056	0.0031	6.7374e-07	4.0648e-07	0.193		1.5734	0.3973	1.2812	0.6627		Carbohydrate	Aminosugar Metabolism	100000283	10597-89-4	860	292.104
1260			N-propionyl-D-glucosamine	LC/MS pos early	40501					1.36	1.55	1.01				0.1817	0.0734	0.9536	0.8937	0.0354		0.5775	0.5822	0.7849	0.901		Carbohydrate	Aminosugar Metabolism	100003689	15475-14-6	851	236.113
1263			N-acetylglucosaminylasparagine	LC/MS pos early	48149	C04540	HMDB00489	123826		1	1.49	1.19				0.8871	0.0753	0.763	0.5642	0.2243		0.7875	0.939	0.7894	1.402		Carbohydrate	Aminosugar Metabolism	1215	2776-93-4	1212	336.14
1264			erythronate*	LC/MS polar	42420		HMDB00613	2781043		0.66	1.52	0.44				0.1568	0.0731	0.0029	0.0221	0.9871		1.9445	0.8514	1.2756	1.2904		Carbohydrate	Aminosugar Metabolism	100001320	88759-55-1	2186	135.03
1266			N-acetylglucosamine/N-acetylgalactosamine	LC/MS pos early	46539		HMDB00215	24139		1	1.26	1.58				0.9708	0.1728	0.0512	0.0009	0.4162		0.5626	0.8902	0.5639	1.118		Carbohydrate	Aminosugar Metabolism	100006435		715	222.097
1267			N-glycolylneuraminate	LC/MS pos early	37123	C03410	HMDB00833	123802		0.72	1.17	1.94				0.5082	0.6464	0.0982	0.0033	0.805		0.6519	1.2615	0.4704	1.4772		Carbohydrate	Aminosugar Metabolism	100001491	1113-83-3	636	326.108
1268		Advanced Glycation End-product	N6-carboxymethyllysine	LC/MS pos early	36713			123800		1.03	0.95	0.23				0.9313	0.8297	1.8699e-07	2.1908e-10	0.95		0.9058	0.2063	0.9337	0.1964		Carbohydrate	Advanced Glycation End-product	100001768	5746-04-03	2500	205.118
1272	Energy	TCA Cycle	citrate	LC/MS neg	1564	C00158	HMDB00094	311		0.77	0.88	0.08				0.4004	0.9402	1.4156e-08	4.6843e-11	0.4754		1.9145	0.148	1.4741	0.13		Energy	TCA Cycle	1124	77-92-9	582	191.02
1278			alpha-ketoglutarate	LC/MS polar	528	C00026	HMDB00208	51		2.54	1.07	0.46				0.1307	0.5007	0.011	8.0291e-05	0.1105		1.2837	0.5943	3.2556	0.6361		Energy	TCA Cycle	93	305-72-6;328-50-7;22202-68-2	2700	145.014
1280			succinylcarnitine (C4-DC)	LC/MS pos early	37058		HMDB61717	71464481		1.31	0.98	0.41				0.5445	0.8876	0.0043	5.6175e-05	0.571		1.4042	0.5757	1.8339	0.5633		Energy	TCA Cycle	100001948	256928-74-2	2291	262.129
1281			succinate	LC/MS polar	1437	C00042	HMDB00254	1110		1.42	1.07	0.53				0.4973	0.9683	0.0383	0.0011	0.6064		0.8299	0.4396	1.1756	0.4703		Energy	TCA Cycle	252	110-15-6	3149	117.019
1282			fumarate	LC/MS polar	1643	C00122	HMDB00134	444972		0.92	1.01	0.89				0.8291	0.8228	0.5077	0.3636	0.7585		0.6968	0.618	0.6399	0.6251		Energy	TCA Cycle	330	100-17-8	3084	115.004
1284			malate（苹果酸）	LC/MS neg	1303	C00149	HMDB00156	525		0.89	0.91	0.32				0.8392	0.8485	0.0013	5.1564e-05	0.9645		0.8569	0.2745	0.7659	0.2487		Energy	TCA Cycle	409	6915-15-7	615.6	133.014
1289			tricarballylate	LC/MS polar	15729	C19806	HMDB31193	14925		0.68	1.3	0.31				0.0444	0.0974	2.5171e-07	1.1503e-07	0.5326		1.1845	0.3703	0.8001	0.4815		Energy	TCA Cycle	2053	99-14-9	4200	175.025
1294			2-methylcitrate/homocitrate	LC/MS neg	52282					1.42	1.31	0.03				0.4479	0.7464	6.6913e-11	2.6e-14	0.4253		1.4243	0.0483	2.0205	0.0632		Energy	TCA Cycle	100008929		575	205.035
1299		Oxidative Phosphorylation	phosphate	LC/MS neg	42109	C00009	HMDB01429	1061		3.4	2.07	0.26				0.1114	0.2249	0.0081	9.8845e-05	0.0496		0.9687	0.255	3.2894	0.5271		Energy	Oxidative Phosphorylation	461	7664-38-2	608	96.9696
1301	Lipid	Fatty Acid Synthesis	malonylcarnitine	LC/MS pos early	37059		HMDB02095	22833583		0.53	0.65	8.88				0.0904	0.1817	1.2945e-07	7.5982e-11	0.035		0.1529	1.3575	0.0805	0.8833		Lipid	Fatty Acid Synthesis	100001526	853728-01-5	2086	248.113
1302			malonate	LC/MS polar	15872	C00383	HMDB00691	867		1.04	1.01	0.67				0.8012	0.8082	0.0046	0.0001	0.7283		1.0014	0.6744	1.0401	0.6796		Lipid	Fatty Acid Synthesis	818	141-82-2;26522-22-85-0	3447	103.004
1317		Short Chain Fatty Acid	valerate (5:0)	LC/MS neg	33443	C00803	HMDB00892	7991		0.59	0.9	0.42				0.1937	0.5136	0.0212	0.0498	0.5175		2.9846	1.244	1.7545	1.1179		Lipid	Short Chain Fatty Acid	1136	109-52-4	1718	101.061
1318		Medium Chain Fatty Acid	caproate (6:0)	LC/MS neg	32489	C01585	HMDB00535	8892		0.74	1.11	0.28				0.2783	0.5646	0.0002	4.8525e-05	0.605		2.667	0.7495	1.9796	0.8327		Lipid	Medium Chain Fatty Acid	926	142-62-1	2713.7	115.076
1319			heptanoate (7:0)	LC/MS neg	1644	C17714	HMDB00666	8094		0.85	1.14	0.51				0.5145	0.479	0.0127	0.0081	0.9317		1.7757	0.8996	1.5048	1.0214		Lipid	Medium Chain Fatty Acid	925	111-14-8	3670	129.092
1320			caprylate (8:0)	LC/MS neg	32492	C06423	HMDB00482	379		0.93	0.97	0.63				0.8068	0.8309	0.092	0.0392	0.949		2.6836	1.6779	2.4969	1.6202		Lipid	Medium Chain Fatty Acid	932	124-07-2	4362	143.108
1322			caprate (10:0)	LC/MS neg	1642	C01571	HMDB00511	2969		1.13	0.81	0.94				0.9402	0.6746	0.6418	0.3309	0.844		2.0189	1.8877	2.2776	1.5244		Lipid	Medium Chain Fatty Acid	888	334-48-5	5090.7	171.139
1325			undecanoate (11:0)	LC/MS neg	12067	C17715	HMDB00947	8180		1.06	1.02	0.62				0.9503	0.7328	0.018	0.002	0.7968		1.6686	1.0293	1.7708	1.053		Lipid	Medium Chain Fatty Acid	889	334-48-5	5219.2	185.155
1327			laurate (12:0)	LC/MS neg	1645	C02679	HMDB00638	3893		1.11	0.9	0.96				0.9898	0.9032	0.6307	0.4543	0.9328		1.7061	1.6333	1.8936	1.4762		Lipid	Medium Chain Fatty Acid	181	143-07-7	5300	199.17
1328			5-dodecenoate (12:1n7)	LC/MS neg	33968		HMDB00529	5312378		1.63	0.61	1.57				0.5148	0.2434	0.5226	0.7473	0.8395		1.8774	2.9429	3.0608	1.789		Lipid	Medium Chain Fatty Acid	100001232	2430-94-6	5224	197.155
1331		Long Chain Saturated Fatty Acid（PPT里的）	myristate (14:0)	LC/MS neg	1365	C06424	HMDB00806	11005		1.95	0.82	2.11				0.2942	0.3513	0.0166	0.0335	0.7883		0.828	1.7462	1.611	1.4272		Lipid	Long Chain Saturated Fatty Acid	519	544-63-8	5440	227.202
1332			pentadecanoate (15:0)	LC/MS neg	1361	C16537	HMDB00826	13849		1.57	1.46	0.73				0.1551	0.0968	0.1678	0.0425	0.0365		0.7419	0.5403	1.1611	0.7877		Lipid	Long Chain Saturated Fatty Acid	980	1002-84-2;10002-84-2	5521	241.217
1333			palmitate (16:0)	LC/MS neg	1336	C00249	HMDB00220	985		2.18	0.91	3.59				0.2193	0.4933	0.0006	0.0003	0.5693		0.3783	1.3598	0.8244	1.2325		Lipid	Long Chain Saturated Fatty Acid	424	57-10-3	5618	255.233
1334			margarate (17:0)	LC/MS neg	1121		HMDB02259	10465		2.03	1.33	2.59				0.2148	0.5396	0.0263	0.0111	0.1776		0.3811	0.9887	0.7751	1.316		Lipid	Long Chain Saturated Fatty Acid	891	506-12-7	5731	269.249
1335			stearate (18:0)	LC/MS neg	1358	C01530	HMDB00827	5281		1.61	1.5	4.96				0.4076	0.1829	5.8121e-05	2.5527e-07	0.1458		0.3609	1.789	0.5818	2.6816		Lipid	Long Chain Saturated Fatty Acid	439	57-11-4	5872	283.264
1336			nonadecanoate (19:0)	LC/MS neg	1356	C16535	HMDB00772	12591		2.77	1.88	1.94				0.3886	0.1489	0.2653	0.0779	0.1218		0.3567	0.6926	0.9879	1.2988		Lipid	Long Chain Saturated Fatty Acid	892	646-30-0	6068	297.28
1337			arachidate (20:0)	LC/MS neg	1118	C06425	HMDB02212	10467		1.44	2.38	1.2				0.8267	0.026	0.9455	0.1831	0.1178		0.5674	0.6837	0.8159	1.6306		Lipid	Long Chain Saturated Fatty Acid	893	506-30-9	6240	311.296
1344		Long Chain Monounsaturated Fatty Acid	myristoleate (14:1n5)	LC/MS neg	32418	C08322	HMDB02000	5281119		1.56	0.56	2.25				0.6094	0.1329	0.0824	0.2289	0.5955		1.1659	2.6201	1.8219	1.4698		Lipid	Long Chain Monounsaturated Fatty Acid	100001198	544-64-9	5346.9	225.186
1347			palmitoleate (16:1n7)	LC/MS neg	33447	C08362	HMDB03229	445638		3.81	0.46	9.17				0.2918	0.0109	2.1582e-05	4.1086e-05	0.4142		0.5373	4.9282	2.0454	2.256		Lipid	Long Chain Monounsaturated Fatty Acid	452	373-49-9	5475	253.217
1349			10-heptadecenoate (17:1n7)	LC/MS neg	33971		HMDB60038	5312435		2.56	0.55	6.06				0.2311	0.0141	4.4872e-05	0.0001	0.5262		0.3895	2.361	0.9959	1.2885		Lipid	Long Chain Monounsaturated Fatty Acid	100001278	29743-97-3	5555	267.233
1351			oleate/vaccenate (18:1)	LC/MS neg	52285					2.24	0.63	6.28				0.2455	0.0336	2.5405e-06	1.1416e-06	0.6698		0.3693	2.318	0.8273	1.4507		Lipid	Long Chain Monounsaturated Fatty Acid	100008930		5655	281.249
1357			10-nonadecenoate (19:1n9)	LC/MS neg	33972		HMDB13622	5312513		6.1	0.61	8.54				0.1527	0.0739	6.3902e-05	0.0001	0.9747		0.3094	2.6425	1.8873	1.6038		Lipid	Long Chain Monounsaturated Fatty Acid	100001277	73033-09-7	5780	295.264
1360			eicosenoate (20:1)	LC/MS neg	33587	C16526	HMDB02231	5282768		3.96	1.22	4.95				0.3653	0.7732	0.0007	3.9316e-05	0.3723		0.3233	1.5991	1.2815	1.9472		Lipid	Long Chain Monounsaturated Fatty Acid	100001335		5950	309.28
1364			erucate (22:1n9)	LC/MS neg	1552	C08316	HMDB02068	5281116		1.5	2.42	1.06				0.9873	0.0168	0.9035	0.1723	0.1328		0.5796	0.6137	0.872	1.4841		Lipid	Long Chain Monounsaturated Fatty Acid	1087	112-86-7	6355.6	337.311
1367		Long Chain Polyunsaturated Fatty Acid (n3 and n6)	tetradecadienoate (14:2)*	LC/MS neg	62850		HMDB00560	5312409		0.79	0.78	1.35				0.3847	0.8132	0.8977	0.7139	0.405		1.217	1.6391	0.9649	1.2834		Lipid	Long Chain Polyunsaturated Fatty Acid (n3 and n6)	100020343	39039-37-7	5292	223.17
1368			hexadecatrienoate (16:3n3)	LC/MS neg	57651			5312428		1.48	0.47	0.83				0.8077	0.007	0.4477	0.0125	0.0577		1.4894	1.2403	2.2019	0.5814		Lipid	Long Chain Polyunsaturated Fatty Acid (n3 and n6)	100009393	7561-64-0	5330	249.186
1369			heptadecatrienoate (17:3)*	LC/MS neg	62383	C16344		16061034		1.48	0.44	1.1				0.8792	0.0222	0.81	0.3163	0.1198		0.7434	0.8186	1.0971	0.3629		Lipid	Long Chain Polyunsaturated Fatty Acid (n3 and n6)	100020715		5390	263.202
1374			stearidonate (18:4n3)	LC/MS neg	33969	C16300	HMDB06547	5312508		1.94	0.39	0.86				0.8906	0.0028	0.6563	0.0171	0.0427		1.1497	0.9915	2.2344	0.3915		Lipid	Long Chain Polyunsaturated Fatty Acid (n3 and n6)	100001229	111174-40-4	5395	275.202
1377			eicosapentaenoate (EPA; 20:5n3)	LC/MS neg	18467	C06428	HMDB01999	446284		1.19	0.66	0.96				0.7843	0.1388	0.7488	0.2508	0.2604		0.6341	0.6093	0.7564	0.4014		Lipid	Long Chain Polyunsaturated Fatty Acid (n3 and n6)	2050	10-2005-9;10417-94-4	5450	301.217
1378			heneicosapentaenoate (21:5n3)	LC/MS neg	57658			11998573		6.38	1.13	0.37				0.501	0.9876	0.0868	0.0052	0.5865		0.3164	0.1181	2.0173	0.1336		Lipid	Long Chain Polyunsaturated Fatty Acid (n3 and n6)	100015797	24257-10-1	5514	315.233
1379			docosapentaenoate (n3 DPA; 22:5n3)	LC/MS neg	32504	C16513	HMDB06528	6441454		2.16	0.54	2.55				0.9987	0.0155	0.054	0.2023	0.1247		0.3846	0.9813	0.832	0.5305		Lipid	Long Chain Polyunsaturated Fatty Acid (n3 and n6)	100001181	2234-74-4	5571	329.249
1380			docosahexaenoate (DHA; 22:6n3)	LC/MS neg	44675	C06429	HMDB02183	445580		2.16	0.64	3.08				0.611	0.06	0.0081	0.0189	0.4339		0.2536	0.781	0.5467	0.4971		Lipid	Long Chain Polyunsaturated Fatty Acid (n3 and n6)	100000665	6217-54-5	5525	327.233
1382			nisinate (24:6n3)	LC/MS neg	57810		HMDB02007	11792612		3.25	0.59	2.87				0.3958	0.0519	0.0297	0.1816	0.579		0.3158	0.9066	1.025	0.5357		Lipid	Long Chain Polyunsaturated Fatty Acid (n3 and n6)	100015785	68378-49-4	5657	355.264
1383			hexadecadienoate (16:2n6)	LC/MS neg	57652		HMDB00477			1.8	0.51	4.55				0.6002	0.0113	0.0001	0.0002	0.2215		0.6794	3.0895	1.2231	1.5898		Lipid	Long Chain Polyunsaturated Fatty Acid (n3 and n6)	100009394	28290-73-5	5398	251.202
1384			linoleate (18:2n6)	LC/MS neg	1105	C01595	HMDB00673	5280450		2.18	0.49	4.17				0.5607	0.0084	0.0008	0.003	0.2102		0.4229	1.7633	0.9203	0.8657		Lipid	Long Chain Polyunsaturated Fatty Acid (n3 and n6)	180	60-33-3	5535	279.233
1386			linolenate [alpha or gamma; (18:3n3 or 6)]	LC/MS neg	34035	C06426	HMDB03073	5280934		2.56	0.44	3.51				0.6682	0.0065	0.0105	0.0827	0.1522		0.5702	1.999	1.4624	0.8746		Lipid	Long Chain Polyunsaturated Fatty Acid (n3 and n6)	100001337		5450	277.217
1387			dihomo-linoleate (20:2n6)	LC/MS neg	17805	C16525	HMDB05060	6439848		2.57	0.7	7.11				0.1436	0.0805	6.7957e-06	4.5043e-06	0.9317		0.2885	2.0499	0.7405	1.4431		Lipid	Long Chain Polyunsaturated Fatty Acid (n3 and n6)	1231	2091-39-6	5730	307.264
1389			dihomo-linolenate (20:3n3 or n6)	LC/MS neg	35718	C03242	HMDB02925	5280581		0.99	0.51	2.23				0.5581	0.006	0.0134	0.022	0.03		0.3885	0.866	0.3857	0.4449		Lipid	Long Chain Polyunsaturated Fatty Acid (n3 and n6)	100001739	17046-59-2	5596	305.249
1390			arachidonate (20:4n6)	LC/MS neg	1110	C00219	HMDB01043	444899		1.03	0.69	2.97				0.9636	0.0828	0.0027	0.0011	0.2653		0.2849	0.8467	0.2931	0.5879		Lipid	Long Chain Polyunsaturated Fatty Acid (n3 and n6)	229	506-32-1	5535	303.233
1391			docosatrienoate (22:3n6)*	LC/MS neg	57467					3.01	1.44	1.96				0.0065	0.3965	0.0234	0.1178	0.0081		0.3723	0.7282	1.1208	1.0475		Lipid	Long Chain Polyunsaturated Fatty Acid (n3 and n6)	100015762		5850	333.28
1392			adrenate (22:4n6)	LC/MS neg	32980	C16527	HMDB02226	5497181		1.74	0.7	4.43				0.6467	0.0615	8.6962e-05	2.6847e-05	0.4153		0.2153	0.9535	0.3752	0.6667		Lipid	Long Chain Polyunsaturated Fatty Acid (n3 and n6)	100001193	2091-25-0	5678	331.264
1393			docosapentaenoate (n6 DPA; 22:5n6)	LC/MS neg	37478	C16513	HMDB01976	6441454		1.88	0.92	4.88				0.3156	0.3758	8.9153e-05	1.6911e-05	0.7947		0.213	1.0389	0.3998	0.9601		Lipid	Long Chain Polyunsaturated Fatty Acid (n3 and n6)	100001580	25182-74-5	5624.5	329.249
1394			docosadienoate (22:2n6)	LC/MS neg	32415	C16533	HMDB61714	5282807		2.39	1.04	1.95				0.2436	0.8225	0.0553	0.0851	0.4258		0.4103	0.7995	0.9825	0.83		Lipid	Long Chain Polyunsaturated Fatty Acid (n3 and n6)	100001182	7370-49-2	6034	335.296
1396			mead acid (20:3n9)	LC/MS neg	35174		HMDB10378	5312531		1.61	2.1	1.81				0.5055	0.0182	0.6243	0.0985	0.0483		0.3491	0.6323	0.5621	1.3282		Lipid	Long Chain Polyunsaturated Fatty Acid (n3 and n6)	100001472	20590-32-3	5650	305.249
1443		Fatty Acid, Branched	isocaproate (i6:0)	LC/MS neg	22273		HMDB00689	12587		0.6	0.82	0.32				0.0309	0.4815	4.7163e-05	7.3331e-06	0.0337		1.7397	0.5621	1.0381	0.4582		Lipid	Fatty Acid, Branched	100000806	646-07-1	2570	115.076
1448			18-methylnonadecanoate (i20:0)	LC/MS neg	62781			4383090		2.06	2.83	2.92				0.5638	0.013	0.0676	0.0007	0.0464		0.3005	0.8762	0.618	2.4811		Lipid	Fatty Acid, Branched	100019953		6170	311.296
1449			(12 or 13)-methylmyristate (a15:0 or i15:0)	LC/MS neg	38293			151014		1.02	2.56	0.19				0.8052	3.3187e-05	1.2469e-07	6.5508e-08	0.0029		1.5583	0.3037	1.5845	0.7761		Lipid	Fatty Acid, Branched	100002344	2485-71-4	5499	241.217
1452			(14 or 15)-methylpalmitate (a17:0 or i17:0)	LC/MS neg	38768			17903417		2.07	1.12	2.34				0.1201	0.9194	0.0096	0.0098	0.1925		0.5486	1.2826	1.1356	1.4327		Lipid	Fatty Acid, Branched	100002945		5695	269.249
1456			(16 or 17)-methylstearate (a19:0 or i19:0)	LC/MS neg	38296		HMDB37397	3083779		4.3	1.75	3.18				0.3306	0.224	0.0348	0.0042	0.1349		0.3119	0.9917	1.3414	1.7338		Lipid	Fatty Acid, Branched	100002356	2724-59-6	5993	297.28
1473		Fatty Acid, Dicarboxylate（二羧酸）	glutarate (C5-DC)	LC/MS polar	396	C00489	HMDB00661	743		0.8	0.92	0.51				0.2749	0.6581	0.0009	7.5064e-05	0.2579		1.0311	0.5247	0.8298	0.4846		Lipid	Fatty Acid, Dicarboxylate	339	110-94-1	2900	131.035
1476			3-methylglutarate/2-methylglutarate	LC/MS polar	54676		HMDB00752			0.97	1	0.93				0.6633	1	0.1343	0.0744	0.7297		0.1054	0.0977	0.1027	0.0977		Lipid	Fatty Acid, Dicarboxylate	100010834		2832	145.051
1477			2-hydroxyglutarate	LC/MS polar	37253	C02630	HMDB0059655	43		1.43	1.41	0.41				0.3404	0.4317	0.0047	8.3917e-05	0.2205		0.77	0.3168	1.1036	0.4478		Lipid	Fatty Acid, Dicarboxylate	100002070	40951-21-1	3352.8	147.03
1479			adipate (C6-DC)	LC/MS polar	21134	C06104	HMDB00448	196		0.99	1.56	0.51				0.7797	0.0676	0.0079	0.011	0.355		0.6915	0.3506	0.6866	0.5485		Lipid	Fatty Acid, Dicarboxylate	100000863	124-04-9	3000	145.051
1485			maleate	LC/MS polar	20676	C01384	HMDB00176	444266		1.05	0.83	0.96				0.9451	0.3124	0.6701	0.206	0.5715		1.1712	1.1211	1.2245	0.925		Lipid	Fatty Acid, Dicarboxylate	100000707	110-16-7	2640	115.004
1486			pimelate (C7-DC)	LC/MS polar	15704	C02656	HMDB00857	385		0.66	1	0.1				0.1868	0.8691	2.6754e-08	1.8329e-10	0.2499		4.6356	0.4415	3.0629	0.4396		Lipid	Fatty Acid, Dicarboxylate	100000101	111-16-0	2745	159.066
1489			suberate (C8-DC)	LC/MS polar	15730	C08278	HMDB00893	10457		0.58	1.22	0.04				0.066	0.2499	4.263e-12	3.6e-14	0.4255		11.896	0.4712	6.8894	0.5766		Lipid	Fatty Acid, Dicarboxylate	100000016	505-48-6	2577.6	173.082
1492			azelate (C9-DC)	LC/MS neg	18362	C08261	HMDB00784	2266		0.49	1.05	0.04				0.0004	0.9259	0	0	0.0036		16.5141	0.7202	8.0733	0.755		Lipid	Fatty Acid, Dicarboxylate	2029	123-99-9	1276	187.098
1494			sebacate (C10-DC)	LC/MS neg	32398	C08277	HMDB00792	5192		0.57	1.14	0.07				0.0223	0.3619	3.694e-12	4.3e-14	0.1821		9.9147	0.7006	5.62	0.7973		Lipid	Fatty Acid, Dicarboxylate	100001211	111-20-6	1788	201.113
1496			undecanedioate (C11-DC)	LC/MS neg	42395		HMDB00888	15816		0.6	1.2	0.05				0.0104	0.2916	4e-15	0	0.1333		9.1226	0.4251	5.4702	0.5095		Lipid	Fatty Acid, Dicarboxylate	100001617	1852-04-6	2440	215.129
1499			dodecanedioate (C12-DC)	LC/MS neg	32388	C02678	HMDB00623	12736		0.71	1.27	0.06				0.1574	0.195	3.022e-12	1.7e-14	0.7327		8.1071	0.4527	5.7668	0.5767		Lipid	Fatty Acid, Dicarboxylate	100001102	693-23-2	2990	229.145
1500			3-hydroxydodecanedioate*	LC/MS neg	62915		HMDB00413	16663321		0.68	1.44	0.33				0.1729	0.0572	1.8744e-05	2.0127e-05	0.9177		1.9488	0.6389	1.3295	0.9189		Lipid	Fatty Acid, Dicarboxylate	100001454	34574-69-1	2252	245.139
1501			dodecenedioate (C12:1-DC)*	LC/MS neg	61864					0.71	1.01	0.91				0.1052	0.852	0.5568	0.7146	0.1598		1.2723	1.1597	0.9079	1.1699		Lipid	Fatty Acid, Dicarboxylate	100019972		2700	227.129
1503			tridecenedioate (C13:1-DC)*	LC/MS neg	62919					0.65	1.19	0.08				0.0054	0.2809	0	0	0.0914		1.2028	0.0988	0.7788	0.1177		Lipid	Fatty Acid, Dicarboxylate	100002199		3051	241.145
1504			tetradecanedioate (C14-DC)	LC/MS neg	35669		HMDB00872	13185		0.71	1.07	0.91				0.1706	0.5894	0.4508	0.7232	0.4385		1.3666	1.237	0.9711	1.3274		Lipid	Fatty Acid, Dicarboxylate	100001613	821-38-5	3985	257.176
1506			branched chain 14:0 dicarboxylic acid**	LC/MS neg	63191					0.53	2.96	0.32				0.4146	0.0491	0.0103	0.05	0.5498		1.6659	0.5361	0.8775	1.5846		Lipid	Fatty Acid, Dicarboxylate	100021374		3849	257.176
1508			hexadecanedioate (C16-DC)	LC/MS neg	35678	C19615	HMDB00672	10459		0.87	1.09	0.48				0.4271	0.4618	0.0002	2.5027e-05	0.8547		2.0947	1.006	1.8294	1.1		Lipid	Fatty Acid, Dicarboxylate	100001614	505-54-4	4615	285.207
1509			hexadecenedioate (C16:1-DC)*	LC/MS neg	61862					0.71	1.2	0.38				0.2718	0.3676	0.0006	0.0003	0.7423		2.4491	0.9422	1.7354	1.1299		Lipid	Fatty Acid, Dicarboxylate	100019975		4380	283.191
1511			octadecanedioate (C18-DC)	LC/MS neg	36754		HMDB00782	70095		0.99	1.4	0.4				0.959	0.0184	1.4603e-05	2.3198e-06	0.146		1.8407	0.7277	1.8203	1.0204		Lipid	Fatty Acid, Dicarboxylate	100001615	871-70-5	5043	313.238
1512			octadecenedioate (C18:1-DC)*	LC/MS neg	61861					1.72	1.53	0.06				0.017	0.0056	6.8e-14	0	0.0007		4.5793	0.2908	7.8557	0.4457		Lipid	Fatty Acid, Dicarboxylate	100019978		4875	311.223
1513			octadecadienedioate (C18:2-DC)*	LC/MS neg	61860					0.6	1.36	0.15				0.0815	0.1375	6.6064e-08	8.5868e-09	0.617		3.8034	0.5618	2.271	0.7625		Lipid	Fatty Acid, Dicarboxylate	100019982		4676	309.207
1522			2-hydroxysebacate	LC/MS neg	63357		HMDB00424	128458		0.6	1.42	0.06				0.0626	0.0753	8.5e-12	1.5e-13	0.6807		14.5545	0.8768	8.7704	1.2464		Lipid	Fatty Acid, Dicarboxylate	100020378	103963-71-9	1324	217.108
1581		Fatty Acid Metabolism (also BCAA Metabolism)	butyrylcarnitine (C4)	LC/MS pos early	32412	C02862	HMDB02013	439829		0.63	0.19	2.96				0.6459	0.0589	0.3333	0.5733	0.1278		0.1428	0.4223	0.0906	0.0822		Lipid	Fatty Acid Metabolism (also BCAA Metabolism)	100001054	25576-40-3	2860	232.154
1582			butyrylglycine	LC/MS neg	31850		HMDB00808	88412		0.72	1.05	1.09				0.2397	0.7184	0.8774	0.3487	0.4699		0.5754	0.6252	0.416	0.6548		Lipid	Fatty Acid Metabolism (also BCAA Metabolism)	100001151	20208-73-5	1470	144.067
1584			propionylcarnitine (C3)	LC/MS pos early	32452	C03017	HMDB00824	107738		0.78	0.5	0.94				0.5438	0.1812	0.3514	0.1005	0.197		0.4887	0.4581	0.383	0.2311		Lipid	Fatty Acid Metabolism (also BCAA Metabolism)	100001162	17298-37-2	2590	218.139
1585			propionylglycine	LC/MS polar	31932		HMDB00783	98681		0.77	1.19	0.7				0.5806	0.9047	0.4177	0.5148	0.7143		0.4942	0.3455	0.3795	0.4119		Lipid	Fatty Acid Metabolism (also BCAA Metabolism)	100001150	21709-90-0	1502.5	130.051
1615		Fatty Acid Metabolism (Acyl Glycine)	3-hydroxymargaroylglycine	LC/MS neg	63670			10545348		0.69	1.25	0.59				0.3352	0.7477	0.1412	0.2426	0.5661		1.8242	1.0821	1.2508	1.3567		Lipid	Fatty Acid Metabolism (Acyl Glycine)	100021376		5555	342.265
1620		Fatty Acid Metabolism (Acyl Carnitine, Short Chain)	acetylcarnitine (C2)	LC/MS pos early	32198	C02571	HMDB00201	1		0.31	0.33	2.34				0.1879	0.3772	0.2753	0.0445	0.1178		0.6725	1.5725	0.211	0.5242		Lipid	Fatty Acid Metabolism (Acyl Carnitine, Short Chain)	100000802	5080-50-2	2282	204.123
1632		Fatty Acid Metabolism (Acyl Carnitine, Long Chain Saturated)	myristoylcarnitine (C14)	LC/MS pos late	33952		HMDB05066	6426854		0.9	1.15	2.34				0.8206	0.322	0.0816	0.0024	0.6678		0.7705	1.8063	0.6954	2.0715		Lipid	Fatty Acid Metabolism (Acyl Carnitine, Long Chain Saturated)	100001270	18822-89-4	1350	372.311
1634			palmitoylcarnitine (C16)	LC/MS pos late	44681	C02990	HMDB00222	461		0.84	1.07	3.87				0.602	0.5745	0.0018	6.2419e-06	0.9429		0.6038	2.3382	0.5072	2.4906		Lipid	Fatty Acid Metabolism (Acyl Carnitine, Long Chain Saturated)	100000776	6865-14-1	1425	400.342
1635			margaroylcarnitine (C17)*	LC/MS pos late	57512		HMDB06210			1.02	1.15	4.5				0.8858	0.4694	0.0017	9.5824e-06	0.7421		0.4974	2.2381	0.5052	2.5787		Lipid	Fatty Acid Metabolism (Acyl Carnitine, Long Chain Saturated)	100004054	106182-29-0	1424	414.358
1636			stearoylcarnitine (C18)	LC/MS pos late	34409		HMDB00848	6426855		1.1	1.21	5.22				0.5711	0.3251	2.0185e-07	2.5953e-10	0.2965		0.4685	2.4445	0.5145	2.9645		Lipid	Fatty Acid Metabolism (Acyl Carnitine, Long Chain Saturated)	100001391	18822-91-8	1485	428.373
1637			arachidoylcarnitine (C20)*	LC/MS pos late	57513		HMDB06460			1.11	1.21	2.95				0.5092	0.1843	1.0062e-06	1.2953e-09	0.1853		0.5003	1.4754	0.557	1.7893		Lipid	Fatty Acid Metabolism (Acyl Carnitine, Long Chain Saturated)	100015833		1512	456.405
1638			behenoylcarnitine (C22)*	LC/MS pos late	57514					0.95	1.67	2.78				0.7998	0.0024	5.4292e-05	2.7135e-09	0.0735		0.475	1.3218	0.4505	2.2013		Lipid	Fatty Acid Metabolism (Acyl Carnitine, Long Chain Saturated)	100015832		1561	484.436
1639			lignoceroylcarnitine (C24)*	LC/MS pos late	57515					1.14	1.85	2.91				0.7089	0.0035	0.0054	3.3938e-06	0.0321		0.4019	1.1712	0.4589	2.1696		Lipid	Fatty Acid Metabolism (Acyl Carnitine, Long Chain Saturated)	100015834		1603	512.467
1652		Fatty Acid Metabolism (Acyl Carnitine, Monounsaturated)	palmitoleoylcarnitine (C16:1)*	LC/MS pos late	53223			71464547		0.69	0.98	2.84				0.6213	0.8331	0.0314	0.0009	0.7916		0.4661	1.3214	0.3235	1.2948		Lipid	Fatty Acid Metabolism (Acyl Carnitine, Monounsaturated)	100009406		1357	398.326
1653			oleoylcarnitine (C18:1)	LC/MS pos late	35160		HMDB05065	6441392		0.83	1	3.28				0.5619	0.7969	0.0111	0.0001	0.7608		0.8318	2.7302	0.6899	2.7396		Lipid	Fatty Acid Metabolism (Acyl Carnitine, Monounsaturated)	100001501	38677-66-6	1423	426.358
1654			eicosenoylcarnitine (C20:1)*	LC/MS pos late	57519					1.39	1.64	5.09				0.5354	0.1429	0.0015	1.0871e-05	0.1681		0.4186	2.1321	0.5832	3.4961		Lipid	Fatty Acid Metabolism (Acyl Carnitine, Monounsaturated)	100015838		1484	454.389
1658		Fatty Acid Metabolism (Acyl Carnitine, Polyunsaturated)	linoleoylcarnitine (C18:2)*	LC/MS pos late	46223		HMDB06469	6450015		0.66	0.94	1.81				0.3099	0.9753	0.3571	0.0393	0.4294		1.3137	2.3806	0.868	2.2259		Lipid	Fatty Acid Metabolism (Acyl Carnitine, Polyunsaturated)	100003151	36816-10-1	1430	424.342
1660			dihomo-linoleoylcarnitine (C20:2)*	LC/MS pos late	57520					0.93	1.23	2.36				0.8613	0.256	0.0223	0.0002	0.5745		0.5592	1.3193	0.5196	1.6221		Lipid	Fatty Acid Metabolism (Acyl Carnitine, Polyunsaturated)	100015839		1436	452.373
1682		Fatty Acid Metabolism (Acyl Carnitine, Hydroxy)	(S)-3-hydroxybutyrylcarnitine	LC/MS pos early	52984		HMDB13127			1.17	0.4	0.48				0.7615	0.2086	0.0041	1.0808e-05	0.5913		0.5703	0.2762	0.6651	0.1093		Lipid	Fatty Acid Metabolism (Acyl Carnitine, Hydroxy)	100009271		2340	248.149
1689		Carnitine Metabolism	deoxycarnitine	LC/MS pos early	36747	C01181	HMDB01161	134		1.26	0.95	5.43				0.2507	0.7245	3.7461e-10	1.525e-12	0.4805		0.4136	2.2441	0.521	2.134		Lipid	Carnitine Metabolism	100001662	6249-56-5	2052	146.118
1690			carnitine	LC/MS pos early	15500	C00318	HMDB00062	10917		0.92	1.36	1.23				0.8729	0.3311	0.3465	0.0771	0.4708		0.9406	1.1554	0.8679	1.5741		Lipid	Carnitine Metabolism	100000007	461-05-2	1978	162.112
1696		Ketone Bodies	3-hydroxybutyrate (BHBA)	LC/MS polar	542	C01089	HMDB00357	441		1.06	1.2	0.78				0.564	0.3718	0.4721	0.3499	0.3187		0.4907	0.3823	0.5185	0.4577		Lipid	Ketone Bodies	254	625-72-9	1480	103.04
1700		Fatty Acid Metabolism (Acyl Choline)	palmitoylcholine	LC/MS pos late	52944			151731		0.95	1.12	0.36				0.8353	0.1982	0.0001	7.7449e-06	0.5282		0.9436	0.3417	0.8919	0.3831		Lipid	Fatty Acid Metabolism (Acyl Choline)	100009233		1482	342.337
1701			oleoylcholine	LC/MS pos late	53260					1.07	0.73	0.37				0.8876	0.227	2.4746e-05	1.9005e-08	0.5266		0.8019	0.2932	0.855	0.2126		Lipid	Fatty Acid Metabolism (Acyl Choline)	100009331		1449	368.352
1705			linoleoylcholine*	LC/MS pos late	57463					0.89	0.85	0.14				0.3703	0.3314	1.744e-12	1e-15	0.1968		0.9948	0.1424	0.8897	0.1212		Lipid	Fatty Acid Metabolism (Acyl Choline)	100015760		1388	366.337
1716		Fatty Acid, Monohydroxy 单羟基	2-hydroxyheptanoate*	LC/MS polar	61827			2750949		0.49	0.94	0.25				0.001	0.8514	2.8505e-08	7.5859e-09	0.0049		2.3186	0.5793	1.1336	0.5449		Lipid	Fatty Acid, Monohydroxy	100019960		925	145.087
1718			2-hydroxydecanoate	LC/MS neg	42489			21488		0.65	0.97	0.39				0.0352	0.9075	1.1608e-05	2.221e-06	0.0778		1.9651	0.7673	1.2678	0.7409		Lipid	Fatty Acid, Monohydroxy	100004089	5393-81-7	4840	187.134
1721			2-hydroxypalmitate	LC/MS neg	35675		HMDB31057	92836		1.51	3.02	1.48				0.384	0.0011	0.9678	0.1159	0.0066		0.535	0.7918	0.8102	2.3901		Lipid	Fatty Acid, Monohydroxy	100001579	764-67-0	5511.2	271.228
1723			2-hydroxystearate	LC/MS neg	17945	C03045		69417		1.4	3.36	1.11				0.457	0.0008	0.5721	0.3571	0.007		0.4803	0.5313	0.6727	1.7861		Lipid	Fatty Acid, Monohydroxy	1239	629-22-1	5695	299.259
1724			2-hydroxyarachidate*	LC/MS neg	61700			5225199		1.16	4.1	0.2				0.7444	0.0002	9.8307e-05	0.0003	0.0077		0.9339	0.1896	1.0815	0.7783		Lipid	Fatty Acid, Monohydroxy	100019892		5990	327.29
1725			2-hydroxybehenate	LC/MS neg	57663			193484		1.64	4.33	0.32				0.2563	0.0001	0.0014	0.0029	0.0012		0.6227	0.197	1.0222	0.8537		Lipid	Fatty Acid, Monohydroxy	100015637		6384	355.322
1726			2-hydroxylignocerate*	LC/MS polar	61699	C17873	HMDB39540	102430		1.68	3.64	0.22				0.2943	0.0002	4.0345e-05	1.978e-05	0.0016		0.9728	0.2107	1.6307	0.7679		Lipid	Fatty Acid, Monohydroxy	100019894		710	383.353
1727			2-hydroxynervonate*	LC/MS neg	61698			5312783		1.71	5.54	0.32				0.212	4.4857e-06	0.0006	0.006	0.0001		0.4321	0.1385	0.7405	0.7679		Lipid	Fatty Acid, Monohydroxy	100015638		6345	381.337
1730			3-hydroxyhexanoate	LC/MS neg	53230			151492		0.8	1.09	0.66				0.3147	0.4165	0.0164	0.0258	0.7586		1.0384	0.6845	0.8358	0.748		Lipid	Fatty Acid, Monohydroxy	100006367	10191-24-9	1725	131.071
1731			3-hydroxyoctanoate	LC/MS neg	22001		HMDB01954	26613		0.53	1.04	0.53				0.0093	0.8816	0.0055	0.0539	0.0414		1.3357	0.711	0.7026	0.7401		Lipid	Fatty Acid, Monohydroxy	100000773	88930-08-9	3446	159.103
1732			3-hydroxysuberate	LC/MS polar	31936		HMDB00325	22328017		0.82	1.23	0.11				0.6301	0.2511	4.3849e-07	7.5511e-09	0.7442		3.1206	0.3576	2.5678	0.4407		Lipid	Fatty Acid, Monohydroxy	100001143	73141-47-6	3000	189.077
1733			3-hydroxydecanoate	LC/MS neg	22053		HMDB02203	26612		0.57	1.06	0.56				0.0213	0.9989	0.0116	0.0621	0.0625		1.3161	0.7426	0.7488	0.7873		Lipid	Fatty Acid, Monohydroxy	100000997	5561-87-5	4634.7	187.134
1734			3-hydroxysebacate	LC/MS neg	31943		HMDB00350	3017884		0.71	0.67	0.15				0.4935	0.1143	5.0396e-05	1.1377e-07	0.1344		1.5966	0.2335	1.1322	0.1568		Lipid	Fatty Acid, Monohydroxy	100001145	73141-46-5	1282	217.108
1735			3-hydroxylaurate	LC/MS neg	32457		HMDB00387	94216		0.56	1.21	0.54				0.0429	0.2494	0.0059	0.0683	0.3374		1.3548	0.7294	0.7619	0.8855		Lipid	Fatty Acid, Monohydroxy	100001112	53941-38-1	5175	215.165
1736			3-hydroxymyristate	LC/MS neg	21158			16064		0.53	1.03	0.16				0.1266	0.8338	3.795e-06	2.3205e-07	0.2712		3.2204	0.5013	1.708	0.5182		Lipid	Fatty Acid, Monohydroxy	100000882	3422-31-9	5335	243.197
1737			3-hydroxypalmitate	LC/MS neg	27503		HMDB10734	301590		1.28	1.19	0.46				0.2931	0.9872	0.1514	0.0069	0.397		1.1657	0.534	1.4961	0.6346		Lipid	Fatty Acid, Monohydroxy	100000983	928-17-6	5476	271.228
1738			3-hydroxymargarate	LC/MS neg	63671			93220		1.16	1.7	1.13				0.5605	0.0843	0.9424	0.4696	0.1306		1.3946	1.574	1.6207	2.6836		Lipid	Fatty Acid, Monohydroxy	100021375	40165-89-7	5577	285.244
1741			3-hydroxybehenate*	LC/MS neg	61697			5282921		1.01	6.79	0.69				0.7659	0.005	0.2901	0.5679	0.1126		0.2456	0.1704	0.2487	1.1569		Lipid	Fatty Acid, Monohydroxy	100019890		6290	355.322
1743			5-hydroxyhexanoate	LC/MS neg	31938		HMDB00525	170748		0.79	1.2	0.43				0.2132	0.2661	0.0002	0.0001	0.7512		1.4403	0.6202	1.1316	0.7427		Lipid	Fatty Acid, Monohydroxy	100001148	44843-89-2	1267	131.071
1750			16-hydroxypalmitate	LC/MS neg	39609	C18218	HMDB06294	10466		0.69	1.01	0.36				0.0618	0.6733	4.3935e-06	7.573e-07	0.2075		2.9429	1.0456	2.0224	1.0586		Lipid	Fatty Acid, Monohydroxy	100002953	506-13-8	5236.2	271.228
1754			13-HODE + 9-HODE	LC/MS neg	37752			43013		1.05	0.55	0.98				0.7786	0.006	0.7681	0.0523	0.0498		1.3432	1.3123	1.4164	0.7214		Lipid	Fatty Acid, Monohydroxy	100002196		5275	295.228
1765			10-hydroxystearate	LC/MS neg	47123		HMDB37396	9561835		1.4	2.19	0.68				0.5004	0.2972	0.2992	0.1715	0.2451		0.9862	0.6666	1.3769	1.4581		Lipid	Fatty Acid, Monohydroxy	100005852		5370	299.259
1768			3-hydroxystearate	LC/MS neg	52938			5282907		0.9	1.8	0.68				0.5726	0.0035	0.0471	0.5762	0.1409		0.3381	0.231	0.3055	0.415		Lipid	Fatty Acid, Monohydroxy	100008933	45261-96-9	5674	299.259
1771			hydroxystearate sulfate	LC/MS neg	57392					1.44	1.07	0.01				0.0955	0.8394	2.9829e-08	4.886e-12	0.1464		18.8911	0.2521	27.2048	0.271		Lipid	Fatty Acid, Monohydroxy	100015656		5115	379.216
1777			hydroxy-undecanedioate (OH-C11:0-DC)*	LC/MS neg	63684					0.58	1.56	0.04				0.0119	0.0063	5e-15	0	0.7409		18.356	0.7638	10.5564	1.1895		Lipid	Fatty Acid, Monohydroxy	100021710		1482	231.124
1778		Fatty Acid, Dihydroxy	12,13-DiHOME	LC/MS neg	38395	C14829	HMDB04705	10236635		0.62	1.03	0.04				0.0495	0.8414	2.9e-14	0	0.142		2.3561	0.0956	1.4613	0.098		Lipid	Fatty Acid, Dihydroxy	62	263399-35-5	5137	313.238
1779			9,10-DiHOME	LC/MS neg	38399	C14828	HMDB04704	9966640		0.62	1.09	0.16				0.0474	0.718	1.7968e-09	3.2313e-11	0.1637		2.5866	0.415	1.6114	0.4506		Lipid	Fatty Acid, Dihydroxy	179	263399-34-4	5180	313.238
1780			9,10-DiHOME sulfate	LC/MS neg	63605					1.34	1	0.44				0.3171	1	0.0218	0.0002	0.4257		1.3329	0.5814	1.7921	0.5814		Lipid	Fatty Acid, Dihydroxy	100020597		4565	393.195
1781			2S,3R-dihydroxybutyrate	LC/MS polar	62950		HMDB02453	10964471		0.89	1.18	1.08				0.5532	0.345	0.9626	0.2691	0.9133		0.7302	0.7874	0.6516	0.9325		Lipid	Fatty Acid, Dihydroxy	100002284	5057-93-2	1660	119.035
1782			2R,3R-dihydroxybutyrate	LC/MS polar	63109		HMDB00498			0.91	0.93	0.92				0.399	0.4911	0.5091	0.4887	0.2794		0.974	0.8997	0.8881	0.8351		Lipid	Fatty Acid, Dihydroxy	100002367	759-06-8	1543	119.035
1785			3,4-dihydroxybutyrate	LC/MS polar	62952					0.81	1.47	0.21				0.5007	0.1499	6.0157e-06	4.9971e-07	0.7184		0.8832	0.1851	0.7127	0.2718		Lipid	Fatty Acid, Dihydroxy	100001730	51267-44-8	2204	119.035
1884		Endocannabinoid（内源性大麻素）	oleoyl ethanolamide	LC/MS neg	38102		HMDB02088	5283454		0.48	1.4	0.57				0.0563	0.2761	0.0448	0.4549	0.37		1.1088	0.6272	0.5351	0.8759		Lipid	Endocannabinoid	1137	11-58-0;111-58-0	6450	324.291
1887			palmitoyl ethanolamide	LC/MS pos late	38165	C16512	HMDB02100	4671		0.66	1.51	1.07				0.1733	0.0819	0.7787	0.0824	0.9956		1.0459	1.1221	0.6938	1.6969		Lipid	Endocannabinoid	1489	544-31-0	1643	300.29
1888			stearoyl ethanolamide（硬脂酰乙醇胺）	LC/MS pos late	38625		HMDB13078	27902		0.56	3.28	0.56				0.2165	0.0038	0.0531	0.956	0.3496		1.5822	0.8854	0.8862	2.907		Lipid	Endocannabinoid	100002254	111-57-9	1787	328.321
1892			arachidonoyl ethanolamide	LC/MS pos late	32463	C11695	HMDB04080	5281969		0.55	1.24	0.6				0.0171	0.4338	0.0192	0.2927	0.1339		0.802	0.4816	0.4414	0.5978		Lipid	Endocannabinoid	1488	94421-68-8	1535	348.29
1897			N-oleoyltaurine	LC/MS neg	39732			6437033		1.29	0.63	5.81				0.6339	0.2027	0.0135	0.0145	0.6812		0.4466	2.5929	0.5745	1.6371		Lipid	Endocannabinoid	100003119	52514-04-2	5610	388.253
1898			N-stearoyltaurine	LC/MS neg	39730			168274		1.69	0.78	2.26				0.2763	0.6723	0.1168	0.2485	0.5393		0.5933	1.3399	1.0051	1.0518		Lipid	Endocannabinoid	100003240	63155-80-6	5782	390.268
1901			N-linoleoyltaurine*	LC/MS neg	61826					0.89	0.59	4.97				0.8675	0.753	0.1235	0.0361	0.746		0.2419	1.2014	0.2154	0.7103		Lipid	Endocannabinoid	100005814		5505	386.237
1904			hexanoyltaurine	LC/MS neg	63224			2245940		0.62	0.7	1.1				0.2393	0.5101	0.9466	0.6543	0.1852		0.477	0.523	0.2944	0.3683		Lipid	Endocannabinoid	100021223		3040	222.081
1906			linoleoyl ethanolamide	LC/MS neg	52608		HMDB12252	5283446		0.48	1.36	0.05				0.1863	0.9853	6.9968e-07	1.3367e-08	0.2962		0.9433	0.0499	0.4481	0.0678		Lipid	Endocannabinoid	100006726	68171-52-8	6150	322.275
1907			linolenoyl ethanolamide*	LC/MS neg	62746		HMDB13624	5283449		0.47	1	0.47				0.0009	1	0.0003	0.0062	0.0062		0.219	0.1019	0.1019	0.1019		Lipid	Endocannabinoid	100020840	57086-93-8	5715	320.26
1908			arachidoyl ethanolamide (20:0)*	LC/MS pos late	57532			3787294		0.91	3.07	0.19				0.7746	0.0282	4.7851e-05	1.4426e-05	0.2434		0.9574	0.1804	0.8721	0.5546		Lipid	Endocannabinoid	100015853		1941	356.352
1909			behenoyl ethanolamide (22:0)*	LC/MS pos late	57534			3023585		1.03	3.71	0.46				0.9399	0.0014	0.0159	0.1585	0.0429		0.6981	0.318	0.7194	1.1788		Lipid	Endocannabinoid	100015854		2164	384.384
1912			lignoceroyl ethanolamide (24:0)*	LC/MS pos late	57535					1.19	3.82	1.86				0.5871	0.0004	0.2014	0.0006	0.0067		0.2798	0.5199	0.3316	1.9886		Lipid	Endocannabinoid	100015855		2445	412.415
1914			palmitoleoyl ethanolamide*	LC/MS pos late	57541		HMDB13648	9835868		0.51	1.63	1				0.2823	0.4249	0.7699	0.0864	0.7088		0.9249	0.9205	0.4714	1.5003		Lipid	Endocannabinoid	100015862		1546	298.274
1918			margaroyl ethanolamide*	LC/MS pos late	57542					0.7	1.68	2.72				0.4832	0.2533	0.0434	0.0002	0.8831		0.767	2.0859	0.5337	3.5076		Lipid	Endocannabinoid	100015863		1714	314.305
1924		Inositol Metabolism（肌醇）	myo-inositol	LC/MS polar	1124	C00137	HMDB00211	892		1.25	0.92	3.18				0.3689	0.9535	0.0038	0.0007	0.4534		0.3523	1.1218	0.4404	1.0314		Lipid	Inositol Metabolism	363	87-89-8	3506.3	225.062
1925			chiro-inositol	LC/MS polar	37112	C19891	HMDB34220			0.92	0.77	0.44				0.9828	0.3256	0.0022	1.1554e-05	0.5578		0.0471	0.0208	0.0432	0.0161		Lipid	Inositol Metabolism	100001859	643-12-9	3191.2	225.062
1926			pinitol	LC/MS polar	37086	C03844	HMDB34219	164619		1	1	1				1	1	1	1	1		0.3297	0.3297	0.3297	0.3297		Lipid	Inositol Metabolism	100001860	10284-63-6	2039.6	239.077
1953		Phospholipid Metabolism（磷脂代谢）	choline	LC/MS pos early	15506	C00114	HMDB00097	305		0.78	0.88	1.36				0.3559	0.6029	0.1948	0.0286	0.2964		0.5918	0.8047	0.4597	0.7119		Lipid	Phospholipid Metabolism	1256	67-48-1	1961	104.107
1954			choline phosphate	LC/MS pos early	34396	C00588	HMDB01565	1014		0.48	1.3	0.05				0.8432	0.7345	0.0013	3.0167e-05	0.7164		8.0438	0.4248	3.8513	0.5518		Lipid	Phospholipid Metabolism	267	72556-74-2	700	184.073
1957			glycerophosphorylcholine (GPC)	LC/MS pos early	15990	C00670	HMDB00086	71920		0.75	0.56	1.73				0.5619	0.1487	0.2788	0.2653	0.1817		0.5455	0.942	0.4114	0.5304		Lipid	Phospholipid Metabolism	100000269	28319-77-9	672	258.11
1961			glycerophosphoethanolamine	LC/MS pos early	37455	C01233	HMDB00114	123874		0.71	0.82	0.97				0.3232	0.5604	0.7005	0.9085	0.2578		0.7247	0.7011	0.5149	0.5754		Lipid	Phospholipid Metabolism	100001620	33049-08-0	659	216.063
1962			glycerophosphoserine*	LC/MS pos early	57404			3081457		0.81	0.55	1.06				0.7176	0.4624	0.3994	0.1771	0.4635		0.6432	0.6842	0.5183	0.3758		Lipid	Phospholipid Metabolism	100015666		577	260.053
1963			glycerophosphoinositol*	LC/MS pos early	52307			167572		0.94	0.45	0.85				0.9486	0.5457	0.1322	0.0178	0.6746		0.6106	0.5165	0.575	0.2325		Lipid	Phospholipid Metabolism	100001621	16824-65-0	516	335.074
1964			trimethylamine N-oxide	LC/MS pos early	40406	C01104	HMDB00925	1145		0.94	1.35	0.97				0.8692	0.5275	0.5819	0.7853	0.7981		0.8035	0.7783	0.7593	1.0483		Lipid	Phospholipid Metabolism	100003397	1184-78-7	2100	76.0757
1982		Phosphatidylcholine (PC)（磷脂酰胆碱）	1-myristoyl-2-palmitoyl-GPC (14:0/16:0)	LC/MS pos late	19258		HMDB07869	129657		1.05	0.92	2.57				0.4136	0.9698	0.0264	0.0125	0.5304		0.8113	2.0822	0.8553	1.917		Lipid	Phosphatidylcholine (PC)	100000672	69525-80-0	2147	706.538
1999			1-palmitoyl-2-palmitoleoyl-GPC (16:0/16:1)*	LC/MS pos late	52470		HMDB07969			0.96	0.88	2.01				0.6697	0.4519	0.0989	0.1125	0.9027		1.4048	2.818	1.3494	2.4728		Lipid	Phosphatidylcholine (PC)	100008984		2160	732.554
2002			1-palmitoyl-2-oleoyl-GPC (16:0/18:1)	LC/MS pos late	52461		HMDB07972	6436017		0.88	0.9	2.06				0.9202	0.4504	0.0826	0.0523	0.7019		1.5438	3.1809	1.3592	2.862		Lipid	Phosphatidylcholine (PC)	1539	26853-31-6;26853-31-6	2358	760.585
2005			1-palmitoyl-2-linoleoyl-GPC (16:0/18:2)	LC/MS pos late	42446		HMDB07973	5287971		0.84	0.89	1.85				0.8456	0.4686	0.1264	0.0605	0.5509		1.1819	2.1848	0.9903	1.9477		Lipid	Phosphatidylcholine (PC)	1537	40811-94-7	2160	758.569
2012			1-palmitoyl-2-dihomo-linolenoyl-GPC (16:0/20:3n3 or 6)*	LC/MS pos late	52454					0.95	0.88	3.11				0.8354	0.4703	0.0108	0.0028	0.7815		0.9037	2.811	0.8543	2.461		Lipid	Phosphatidylcholine (PC)	100008985		2199	784.585
2016			1-palmitoyl-2-arachidonoyl-GPC (16:0/20:4n6)	LC/MS pos late	52462		HMDB07982	10747814		0.91	1.17	4.28				0.9904	0.8189	0.0064	0.0004	0.8815		0.7134	3.0569	0.6526	3.5734		Lipid	Phosphatidylcholine (PC)	100008914	35418-58-7	2091	782.569
2022			1-palmitoyl-2-docosahexaenoyl-GPC (16:0/22:6)	LC/MS pos late	52610		HMDB07991	6441886		0.99	1.2	2.41				0.9923	0.9691	0.1105	0.0282	0.9873		0.586	1.4146	0.5824	1.6925		Lipid	Phosphatidylcholine (PC)	100008915	59403-54-2	2023	806.569
2039			1-stearoyl-2-oleoyl-GPC (18:0/18:1)	LC/MS pos late	52438		HMDB08038			0.72	0.88	2.03				0.8023	0.4091	0.0972	0.0414	0.483		1.502	3.0417	1.0853	2.6789		Lipid	Phosphatidylcholine (PC)	100008904	56421-10-4	2644	788.616
2042			1-stearoyl-2-linoleoyl-GPC (18:0/18:2)*	LC/MS pos late	52452		HMDB08039			0.84	0.88	2.71				0.9674	0.4244	0.0195	0.0055	0.6479		0.9111	2.4714	0.7644	2.1799		Lipid	Phosphatidylcholine (PC)	100008980		2380	786.601
2050			1-stearoyl-2-arachidonoyl-GPC (18:0/20:4)	LC/MS pos late	42450		HMDB08048	16219824		1.07	1.15	8.72				0.5355	0.6059	0.0002	1.1998e-05	0.8586		0.3696	3.2246	0.3965	3.6997		Lipid	Phosphatidylcholine (PC)	100001869	35418-59-8	2300	810.601
2064			1-oleoyl-2-linoleoyl-GPC (18:1/18:2)*	LC/MS pos late	52453					0.75	0.8	2.79				0.7287	0.2666	0.0719	0.0321	0.3411		0.9229	2.5703	0.6945	2.0583		Lipid	Phosphatidylcholine (PC)	100008981		2165	784.585
2075			1,2-dilinoleoyl-GPC (18:2/18:2)	LC/MS pos late	52603		HMDB08138	5288075		0.52	0.74	1.05				0.2689	0.5287	0.667	0.9098	0.2105		0.776	0.8178	0.4015	0.6038		Lipid	Phosphatidylcholine (PC)	100008903	998-06-1	2006	782.569
2080			1-linoleoyl-2-arachidonoyl-GPC (18:2/20:4n6)*	LC/MS pos late	52710		HMDB08147			1	0.79	2.28				1	0.7097	0.2088	0.1191	0.8204		0.2128	0.4847	0.2128	0.3815		Lipid	Phosphatidylcholine (PC)	100009131		1969	806.569
2118		Phosphatidylethanolamine (PE)（磷脂酰乙醇胺）	1,2-dipalmitoyl-GPE (16:0/16:0)*	LC/MS pos late	57341		HMDB08923	445468		1.24	1.37	0.71				0.452	0.3109	0.2667	0.1227	0.2282		0.5953	0.421	0.7366	0.5787		Lipid	Phosphatidylethanolamine (PE)	100009204		2498	692.522
2122			1-palmitoyl-2-oleoyl-GPE (16:0/18:1)	LC/MS pos late	19263		HMDB05320	5283496		1.1	1.05	0.99				0.89	0.983	0.6604	0.4548	0.923		0.7711	0.7618	0.8488	0.7984		Lipid	Phosphatidylethanolamine (PE)	1526	26662-94-2	2509	718.538
2124			1-palmitoyl-2-linoleoyl-GPE (16:0/18:2)	LC/MS pos late	42449		HMDB05322	9546747		1.18	1.29	0.54				0.8855	0.6807	0.0546	0.0112	0.7152		0.8223	0.4441	0.9697	0.5721		Lipid	Phosphatidylethanolamine (PE)	100001870		2275	716.522
2136			1-stearoyl-2-oleoyl-GPE (18:0/18:1)	LC/MS pos late	42448		HMDB08993			0.82	1.07	2.2				0.7963	0.8703	0.1785	0.0314	0.9161		0.592	1.3005	0.4871	1.3903		Lipid	Phosphatidylethanolamine (PE)	100001856		2858	746.569
2293		Lysophospholipid（溶血磷脂）	1-palmitoyl-GPC (16:0)	LC/MS pos late	33955		HMDB10382	86554		1.26	0.67	3.46				0.683	0.4643	0.0126	0.0052	0.9013		0.9472	3.2779	1.1892	2.1953		Lipid	Lysophospholipid	100001263	17364-16-8	1525	496.34
2302			1-stearoyl-GPC (18:0)	LC/MS pos late	33961		HMDB10384	497299		0.83	0.81	1.76				0.6707	0.7311	0.2613	0.089	0.5853		1.0881	1.9174	0.9081	1.5562		Lipid	Lysophospholipid	100001271	19420-57-6	1606	524.371
2304			1-oleoyl-GPC (18:1)	LC/MS pos late	48258		HMDB02815	16081932		1.13	0.54	7.25				0.8573	0.2861	0.0018	0.0003	0.6073		0.7518	5.4492	0.851	2.9348		Lipid	Lysophospholipid	100001272	19420-56-5	1540	522.355
2307			1-linoleoyl-GPC (18:2)	LC/MS pos late	34419	C04100	HMDB10386	11988421		0.66	0.44	4.35				0.444	0.236	0.0743	0.0179	0.1873		1.0443	4.5439	0.6867	2.0006		Lipid	Lysophospholipid	100001395		1465	520.34
2325			1-arachidonoyl-GPC (20:4n6)*	LC/MS pos late	33228	C05208	HMDB10395			1	0.59	13.14				1	0.1566	0.0009	0.0001	0.3815		0.2474	3.2498	0.2474	1.9184		Lipid	Lysophospholipid	100001551		1460	544.34
2347			1-palmitoyl-GPE (16:0)	LC/MS pos late	35631		HMDB11503	9547069		1.48	1.05	1.05				0.5185	0.6861	0.6553	0.3686	0.4495		0.9754	1.0206	1.4402	1.0674		Lipid	Lysophospholipid	100001567	53862-35-4	1544	454.293
2354			1-stearoyl-GPE (18:0)	LC/MS pos late	42398		HMDB11130	9547068		0.79	0.76	1.8				0.5706	0.6839	0.2524	0.0723	0.4864		0.887	1.5959	0.7039	1.2202		Lipid	Lysophospholipid	100001461	69747-55-3	1626	482.324
2355			2-stearoyl-GPE (18:0)*	LC/MS neg	41220		HMDB11129			0.68	0.78	1.83				0.5161	0.8481	0.4636	0.155	0.5278		0.8884	1.6223	0.6054	1.2698		Lipid	Lysophospholipid	100003901		6350	480.31
2356			1-oleoyl-GPE (18:1)	LC/MS pos late	35628		HMDB11506	9547071		1.28	0.66	7.57				0.6205	0.48	0.0001	8.6809e-06	0.9689		0.2503	1.8939	0.3201	1.2443		Lipid	Lysophospholipid	100001569	89576-29-4	1554	480.308
2358			1-linoleoyl-GPE (18:2)*	LC/MS pos late	36600		HMDB11507	52925130		0.8	0.45	4.31				0.7615	0.0726	0.0062	0.0024	0.1779		0.297	1.2815	0.2374	0.5774		Lipid	Lysophospholipid	100001570		1482	478.293
2370			1-arachidonoyl-GPE (20:4n6)*	LC/MS neg	35186		HMDB11517	42607465		1	0.39	24.19				1	0.0736	0.0002	2.687e-05	0.2652		0.0834	2.0175	0.0834	0.7934		Lipid	Lysophospholipid	100001571		5874	500.278
2385			1-stearoyl-GPS (18:0)*	LC/MS neg	45966			9547101		0.89	1.07	0.62				0.9166	0.3081	0.055	0.0405	0.5869		1.636	1.0118	1.4594	1.0803		Lipid	Lysophospholipid	100004327		5800	524.299
2391			1-palmitoyl-GPG (16:0)*	LC/MS neg	45970			3300276		0.83	0.82	1.79				0.5271	0.7826	0.2043	0.0376	0.5037		0.8521	1.5214	0.7051	1.2529		Lipid	Lysophospholipid	100005717		5570	483.273
2393			1-stearoyl-GPG (18:0)	LC/MS neg	34437					0.88	1.09	0.74				0.6408	0.4794	0.1069	0.1264	0.9502		1.2665	0.9415	1.1129	1.0228		Lipid	Lysophospholipid	100001462		5816	511.304
2395			1-oleoyl-GPG (18:1)*	LC/MS neg	45968					0.85	0.51	2.47				0.5176	0.2663	0.2441	0.1383	0.2366		0.6815	1.6802	0.579	0.8622		Lipid	Lysophospholipid	100005716		5610	509.288
2397			1-linoleoyl-GPG (18:2)*	LC/MS neg	54885					1	0.43	3.75				1	0.0049	0.0003	0.0004	0.0703		0.3641	1.364	0.3641	0.5825		Lipid	Lysophospholipid	100009227		5516	507.273
2398			1-palmitoyl-GPI (16:0)	LC/MS neg	35305		HMDB61695			0.37	0.46	0.79				0.0307	0.1562	0.1703	0.2864	0.0123		0.3292	0.2601	0.123	0.1186		Lipid	Lysophospholipid	100001655		5564	571.289
2401			1-stearoyl-GPI (18:0)	LC/MS neg	19324		HMDB61696			0.84	0.53	1.01				0.9295	0.504	0.13	0.0697	0.6326		1.5547	1.5751	1.3009	0.8329		Lipid	Lysophospholipid	100000656	796963-93-4	5794	599.32
2479		Plasmalogen（缩醛磷脂）	1-(1-enyl-palmitoyl)-2-oleoyl-GPE (P-16:0/18:1)*	LC/MS pos late	52477		HMDB11342			0.75	1.09	1.85				0.4557	0.6818	0.3015	0.0268	0.7305		0.3953	0.7322	0.2946	0.7998		Lipid	Plasmalogen	100009005		2600	702.543
2483			1-(1-enyl-palmitoyl)-2-arachidonoyl-GPE (P-16:0/20:4)*	LC/MS pos late	52673		HMDB11352			0.87	0.96	6.55				0.8405	0.9818	0.0029	5.8717e-05	0.8623		0.3943	2.5829	0.3424	2.4678		Lipid	Plasmalogen	100009002		2270	724.528
2485			1-(1-enyl-palmitoyl)-2-oleoyl-GPC (P-16:0/18:1)*	LC/MS pos late	52478					0.79	0.78	1.99				0.832	0.4814	0.2249	0.1429	0.5504		0.7965	1.5827	0.6291	1.2351		Lipid	Plasmalogen	100009007		2443	744.59
2491			1-(1-enyl-palmitoyl)-2-arachidonoyl-GPC (P-16:0/20:4)*	LC/MS pos late	52689		HMDB11220			0.94	0.97	3.99				0.8494	0.7667	0.0249	0.0025	0.7405		0.6579	2.6251	0.6194	2.5475		Lipid	Plasmalogen	100009014		2154	766.575
2496			1-(1-enyl-stearoyl)-2-arachidonoyl-GPE (P-18:0/20:4)*	LC/MS pos late	52475		HMDB05779	9547058		0.75	1.02	6.65				0.7126	0.9107	0.0102	0.0003	0.7186		0.3167	2.1075	0.2378	2.1546		Lipid	Plasmalogen	100008999		2511	752.559
2511		Lysoplasmalogen	1-(1-enyl-palmitoyl)-GPC (P-16:0)*	LC/MS pos late	52474		HMDB10407	10917802		0.66	0.58	1.5				0.3333	0.1192	0.3906	0.3052	0.0901		0.5314	0.797	0.3527	0.4592		Lipid	Lysoplasmalogen	100002875		1547	480.345
2512			1-(1-enyl-palmitoyl)-GPE (P-16:0)*	LC/MS pos late	39270					0.73	0.76	1.28				0.5007	0.5284	0.5621	0.3308	0.3608		0.6229	0.7949	0.4551	0.605		Lipid	Lysoplasmalogen	100003000		1558	438.298
2514			1-(1-enyl-oleoyl)-GPE (P-18:1)*	LC/MS pos late	44621					0.81	0.77	1.82				0.716	0.4114	0.0581	0.0149	0.4309		0.4273	0.7789	0.3442	0.599		Lipid	Lysoplasmalogen	100005372		1566	464.314
2516			1-(1-enyl-stearoyl)-GPE (P-18:0)*	LC/MS pos late	39271					0.68	0.86	0.94				0.2926	0.7697	0.6393	0.9958	0.3116		0.6866	0.6469	0.4677	0.5557		Lipid	Lysoplasmalogen	100003001		1649	466.329
2519		Glycerolipid Metabolism（甘油酯代谢）	glycerol	LC/MS neg	15122	C00116	HMDB00131	753		2.09	0.48	6.75				0.3781	0.0034	7.3747e-06	1.2918e-05	0.2147		0.407	2.7463	0.8521	1.3206		Lipid	Glycerolipid Metabolism	1254	56-81-5	758	91.0401
2520			glycerol 3-phosphate	LC/MS pos early	43847	C00093	HMDB00126	754		1	0.98	0.15				0.9355	0.8378	0.0016	4.1697e-05	0.8502		0.0831	0.0126	0.083	0.0124		Lipid	Glycerolipid Metabolism	100000258	29849-82-9	580	173.021
2525			glycerophosphoglycerol	LC/MS pos early	48857	C03274		439964		0.79	0.83	0.28				0.416	0.6041	7.6903e-06	5.779e-08	0.3387		1.0366	0.2932	0.8218	0.2419		Lipid	Glycerolipid Metabolism	100001619		520	247.058
2526		Monoacylglycerol（单酰基甘油）	1-myristoylglycerol (14:0)	LC/MS neg	35625	C01885	HMDB11561	79050		1.25	1.04	1.69				0.8703	0.8747	0.1908	0.071	0.8216		0.6251	1.0567	0.7809	1.0942		Lipid	Monoacylglycerol	100001618	75685-84-6	6353.3	227.202
2528			1-pentadecanoylglycerol (15:0)	LC/MS neg	47898			190750		1.76	1.74	0.56				0.0571	0.1985	0.1969	0.0133	0.0251		0.484	0.2716	0.8541	0.4717		Lipid	Monoacylglycerol	100001431	104140-07-0	6200	241.217
2529			1-palmitoylglycerol (16:0)	LC/MS neg	21127		HMDB31074	14900		1.52	0.39	3.16				0.4621	0.0066	0.004	0.0418	0.2326		0.8183	2.5898	1.2401	1.0073		Lipid	Monoacylglycerol	100000827	542-44-9	6550	255.233
2530			1-palmitoleoylglycerol (16:1)*	LC/MS neg	52431		HMDB11565			4.73	0.23	4.71				0.2573	0.0317	0.051	0.5362	0.6412		0.2177	1.0256	1.0293	0.2309		Lipid	Monoacylglycerol	100008952		6094	253.217
2531			1-margaroylglycerol (17:0)	LC/MS neg	34391			107036		1.77	1.19	2.22				0.3162	0.7685	0.0541	0.0328	0.3306		0.4931	1.0937	0.8713	1.2963		Lipid	Monoacylglycerol	100001429	68002-72-2	6571	269.249
2533			1-oleoylglycerol (18:1)	LC/MS neg	21184		HMDB11567	5283468		2.54	0.5	8.53				0.1967	0.007	5.9408e-07	5.0555e-07	0.461		0.4222	3.6008	1.0727	1.7918		Lipid	Monoacylglycerol	100000924	111-03-5	6650	281.249
2534			1-linoleoylglycerol (18:2)	LC/MS neg	27447			5283469		3.2	0.13	3.23				0.8679	0.0219	0.6304	0.5111	0.1165		0.6168	1.9938	1.9733	0.2526		Lipid	Monoacylglycerol	100001040	2277-28-3	6477	279.233
2535			1-linolenoylglycerol (18:3)	LC/MS neg	34393		HMDB11569	53480978		1.83	0.73	1.09				0.3298	0.3931	0.9693	0.1823	0.7978		0.4727	0.5176	0.8671	0.3769		Lipid	Monoacylglycerol	100001435	124151-74-2	6214	277.217
2539			1-dihomo-linolenylglycerol (20:3)	LC/MS neg	48341					1.2	0.75	2.47				0.9803	0.1639	0.009	0.0038	0.3795		0.4137	1.0201	0.4967	0.7696		Lipid	Monoacylglycerol	100006121		6400	305.249
2540			1-arachidonylglycerol (20:4)	LC/MS neg	34397	C13857	HMDB11549	5282281		2.52	0.68	5.49				0.2126	0.2322	0.0021	0.0041	0.7902		0.1875	1.0294	0.4719	0.6953		Lipid	Monoacylglycerol	100001433	35474-99-8	6250	303.233
2543			1-docosahexaenoylglycerol (22:6)	LC/MS neg	35153		HMDB11587			4.56	0.4	2.52				0.2243	0.3816	0.4548	0.6591	0.6591		0.2018	0.5082	0.9204	0.2018		Lipid	Monoacylglycerol	100001481		6150	309.222
2545			2-palmitoylglycerol (16:0)	LC/MS neg	33419		HMDB11533	123409		1.3	0.44	1.82				0.7228	0.0191	0.1997	0.9467	0.2237		0.8375	1.5201	1.0923	0.668		Lipid	Monoacylglycerol	100001048	23470-00-0	6400	255.233
2546			2-palmitoleoylglycerol (16:1)*	LC/MS neg	52432		HMDB11565			1.65	0.6	2.54				0.4969	0.3696	0.2102	0.468	0.992		0.1744	0.4426	0.2879	0.2646		Lipid	Monoacylglycerol	100008953		6016	253.217
2548			2-oleoylglycerol (18:1)	LC/MS neg	21232		HMDB11537	5319879		4.13	0.08	18.35				0.6898	0.0196	0.043	0.2377	0.2392		0.5573	10.2266	2.3036	0.7728		Lipid	Monoacylglycerol	100000943	3443-84-3	6500	281.249
2549			2-linoleoylglycerol (18:2)	LC/MS neg	32506		HMDB11538	5365676		2.93	0.2	2.31				0.8509	0.0317	0.4983	0.5803	0.2264		0.5143	1.1881	1.5082	0.2322		Lipid	Monoacylglycerol	100000987	3443-82-1	6250	279.233
2554			1-heptadecenoylglycerol (17:1)*(面积没变)	LC/MS neg	62449					2.77	0.21	4.86				0.2896	0.0224	0.0482	0.5336	0.5336		0.2352	1.1439	0.6513	0.2352		Lipid	Monoacylglycerol	100020769		6390	267.233
2561			1-dihomo-linoleoylglycerol (20:2)	LC/MS neg	35103					2.62	0.93	7.55				0.3662	0.5611	2.0701e-05	1.163e-06	0.7136		0.3022	2.2824	0.793	2.1252		Lipid	Monoacylglycerol	100001483		6800	307.264
2584		Diacylglycerol（甘油二酯）	palmitoyl-linoleoyl-glycerol (16:0/18:2) [2]*	LC/MS pos late	52634		HMDB07103			2.41	0.82	1.22				0.1454	0.5514	0.6113	0.4169	0.4169		0.2724	0.3335	0.6559	0.2724		Lipid	Diacylglycerol	100009055		3197	610.541
2588			palmitoleoyl-linoleoyl-glycerol (16:1/18:2) [1]*	LC/MS pos late	54967		HMDB07132			2.25	2.58	1.58				0.305	0.0025	0.4012	0.0221	0.0082		0.2152	0.3403	0.4837	0.8784		Lipid	Diacylglycerol	100010930		2664	608.525
2602			oleoyl-linoleoyl-glycerol (18:1/18:2) [1]	LC/MS pos late	46798		HMDB07219			6.48	0.45	4.92				0.3059	0.9161	0.2345	0.4041	0.4517		0.1837	0.9035	1.1905	0.406		Lipid	Diacylglycerol	100002989	106292-55-1	3115	636.556
2603			oleoyl-linoleoyl-glycerol (18:1/18:2) [2]	LC/MS pos late	46799		HMDB07219			10.05	0.11	10.32				0.3533	0.0216	0.04	0.399	0.4608		0.0733	0.7567	0.737	0.0835		Lipid	Diacylglycerol	100002990	104346-53-4	3223	636.556
2607			linoleoyl-linoleoyl-glycerol (18:2/18:2) [1]*	LC/MS pos late	54968		HMDB07248			9.89	0.14	3.56				0.2227	0.0913	0.3416	0.5037	0.9369		0.0535	0.1906	0.5291	0.0268		Lipid	Diacylglycerol	100010941		2720	634.541
2608			linoleoyl-linoleoyl-glycerol (18:2/18:2) [2]*	LC/MS pos late	54969		HMDB07248			4.57	0.08	1.77				0.6743	0.0141	0.7388	0.1544	0.2133		0.1336	0.2365	0.6102	0.0178		Lipid	Diacylglycerol	100010942		2790	634.541
2609			linoleoyl-linolenoyl-glycerol (18:2/18:3) [1]*	LC/MS pos late	54963		HMDB07249			3.89	0.81	1.1				0.1536	0.6367	0.9166	0.203	0.3887		0.1321	0.1449	0.5145	0.1172		Lipid	Diacylglycerol	100010926		2426	632.525
2610			linoleoyl-linolenoyl-glycerol (18:2/18:3) [2]*	LC/MS pos late	54964		HMDB07250			3.75	0.43	0.76				0.5667	0.3037	0.5308	0.0561	0.8588		0.0865	0.0656	0.3243	0.0281		Lipid	Diacylglycerol	100010927		2478	632.525
2615			oleoyl-arachidonoyl-glycerol (18:1/20:4) [1]*	LC/MS pos late	54960		HMDB07228			1.73	0.55	1.82				0.3112	0.1318	0.196	0.897	0.897		0.2077	0.3785	0.3591	0.2077		Lipid	Diacylglycerol	100010936		2907	660.556
2616			oleoyl-arachidonoyl-glycerol (18:1/20:4) [2]*	LC/MS pos late	54961		HMDB07228			11.77	0.11	14.06				0.2774	0.0083	0.0086	0.1573	0.3891		0.0663	0.9323	0.7802	0.1017		Lipid	Diacylglycerol	100010937		2990	660.556
2617			linoleoyl-arachidonoyl-glycerol (18:2/20:4) [1]*	LC/MS pos late	54955		HMDB07257			11.47	0.26	3.77				0.1991	0.1382	0.2034	0.9113	0.9113		0.0899	0.3393	1.031	0.0899		Lipid	Diacylglycerol	100010922		2590	658.541
2618			linoleoyl-arachidonoyl-glycerol (18:2/20:4) [2]*	LC/MS pos late	54956		HMDB07257			6.55	0.35	2.85				0.1994	0.1262	0.1894	0.936	0.936		0.1513	0.4305	0.991	0.1513		Lipid	Diacylglycerol	100010923		2650	658.541
2621			linoleoyl-docosahexaenoyl-glycerol (18:2/22:6) [1]*	LC/MS pos late	54949					6.16	0.75	1.33				0.1232	0.5124	0.5761	0.3968	0.3968		0.2153	0.2863	1.3267	0.2153		Lipid	Diacylglycerol	100010928		2450	682.541
2622			linoleoyl-docosahexaenoyl-glycerol (18:2/22:6) [2]*	LC/MS pos late	54950		HMDB07266			10.33	0.45	2.21				0.1549	0.2099	0.2829	0.7072	0.7072		0.0887	0.1962	0.9159	0.0887		Lipid	Diacylglycerol	100010929		2500	682.541
2643		Galactosyl Glycerolipids	galactosylglycerol	LC/MS polar	57345	C05401	HMDB06790	16048618		0.73	0.64	2.89				0.2219	0.0151	0.0093	0.0022	0.0162		0.3572	1.0325	0.2605	0.6613		Lipid	Galactosyl Glycerolipids	100003064	16232-91-0	2518	299.098
2647			1-palmitoyl-2-linoleoyl-galactosylglycerol (16:0/18:2)*	LC/MS pos late	54901					1.04	1	0.5				0.3228	1	0.0001	1.8574e-07	0.4312		0.891	0.4469	0.9246	0.4469		Lipid	Galactosyl Glycerolipids	100010893		2731	772.593
2648			1-palmitoyl-2-linolenoyl-galactosylglycerol (16:0/18:3)*	LC/MS pos late	54900					0.53	1.56	2.31				0.0568	0.0379	0.0034	1.0091e-07	0.806		0.4927	1.1357	0.2631	1.7677		Lipid	Galactosyl Glycerolipids	100010894		2455	770.578
2662			2-palmitoyl-galactosylglycerol (16:0)*	LC/MS neg	62373					1.1	1.11	0.21				0.798	0.8691	0.0002	1.4935e-06	0.7617		1.2894	0.2737	1.4227	0.3048		Lipid	Galactosyl Glycerolipids	100020696		6060	491.323
2666			1-palmitoyl-galactosylglycerol (16:0)*	LC/MS neg	62372			10413348		1.16	0.68	0.57				0.5062	0.0385	0.0298	2.9644e-05	0.431		1.8052	1.0343	2.0981	0.7037		Lipid	Galactosyl Glycerolipids	100010885		6161	491.323
2671		Sphingolipid Synthesis（鞘脂类合成）	3-ketosphinganine	LC/MS pos late	34381	C02934	HMDB01480	631		1.32	3.28	0.21				0.4474	5.2505e-05	1.2094e-05	1.2723e-05	0.0014		1.1527	0.2455	1.5251	0.8053		Lipid	Sphingolipid Synthesis	100001436	18944-28-0	1400	300.29
2672			sphinganine	LC/MS pos late	17769	C00836	HMDB00269	3126		1.58	1.79	3.13				0.0308	0.0002	2.1658e-06	1.0236e-09	0.0001		0.2954	0.9254	0.4661	1.6562		Lipid	Sphingolipid Synthesis	313	3102-56-5	1413	302.305
2674			sphingadienine	LC/MS pos late	57426			6449795		1	2.29	2.2				1	1.1109e-05	0.0003	1.7517e-09	0.0024		0.3547	0.7786	0.3547	1.7834		Lipid	Sphingolipid Synthesis	100015643	25696-03-1	1350	298.274
2675			phytosphingosine	LC/MS pos late	1510	C12144	HMDB04610	122121		1.18	1.72	2.67				0.4055	0.0008	2.3755e-05	3.5193e-09	0.0061		0.2023	0.5406	0.2396	0.9279		Lipid	Sphingolipid Synthesis	469	554-62-1	1367	318.3
2677			hexadecasphinganine (d16:0)*	LC/MS pos late	57544	C13915		656816		1.65	2.57	2.74				0.0355	2.7299e-06	3.6531e-05	3.1085e-09	1.2707e-05		0.4048	1.108	0.6676	2.8475		Lipid	Sphingolipid Synthesis	100015865		1300	274.274
2678		Dihydroceramides（二氢神经酰胺）	N-palmitoyl-sphinganine (d18:0/16:0)	LC/MS pos late	52604		HMDB11760	5283572		0.68	1.37	0.67				0.0707	0.1111	0.1168	0.8569	0.6265		1.1583	0.7771	0.7894	1.063		Lipid	Dihydroceramides	100009028	5966-29-0	3090	540.535
2679			N-stearoyl-sphinganine (d18:0/18:0)*	LC/MS pos late	1759			5283573		0.8	1.54	4.55				0.1398	0.003	1.4702e-08	1.33e-13	0.4274		0.1247	0.567	0.0999	0.8729		Lipid	Dihydroceramides	922	2304-80-5	3526	568.566
2686		Ceramides（神经酰胺）	N-palmitoyl-sphingosine (d18:1/16:0)	LC/MS pos late	44877		HMDB04949	5283564		0.72	1.04	1.35				0.111	0.5332	0.1455	0.0008	0.3626		0.5896	0.7953	0.4243	0.8251		Lipid	Ceramides	1518	24696-26-2	2893	538.519
2687			N-palmitoyl-phytosphingosine (t18:0/16:0)	LC/MS pos late	62881			10506988		1.55	1.71	0.64				0.0131	0.0002	0.0073	0.0012	7.864e-05		0.7062	0.4488	1.0928	0.7683		Lipid	Ceramides	100019761		2632	556.53
2688			N-(2-hydroxypalmitoyl)-sphingosine (d18:1/16:0(2OH))	LC/MS pos late	57697					0.87	1.96	2.49				0.5064	0.0012	0.0004	1.0097e-08	0.1012		0.4809	1.1971	0.4179	2.3505		Lipid	Ceramides	100015642	34839-02-6	2692	554.514
2690			N-stearoyl-sphingosine (d18:1/18:0)*	LC/MS pos late	54979		HMDB04950	5283565		0.89	2.27	4				0.3261	7.1993e-09	1.0134e-11	0	0.0001		0.1031	0.4126	0.0917	0.9381		Lipid	Ceramides	1547	104404-17-3	3392	566.551
2691			N-oleoyl-sphingosine (d18:1/18:1)*	LC/MS pos late	19385		HMDB04948	5283563		1.09	2.33	10.45				0.7938	3.5629e-05	1.8464e-09	2.9e-14	0.003		0.2441	2.5499	0.2668	5.9397		Lipid	Ceramides	100000631	5966-28-9	2848	564.535
2712			ceramide (d18:1/14:0, d16:1/16:0)*	LC/MS pos late	57432					0.63	1.22	2.27				0.0593	0.1142	0.0014	6.9741e-08	0.5721		0.4659	1.0569	0.2936	1.2882		Lipid	Ceramides	100015735		2477	510.488
2713			ceramide (d18:1/17:0, d17:1/18:0)*	LC/MS pos late	57434					0.68	1.82	2.41				0.2358	0.0018	0.0002	2.3145e-09	0.249		0.2206	0.5307	0.151	0.967		Lipid	Ceramides	100015737		3055	552.535
2715			ceramide (d18:1/20:0, d16:1/22:0, d20:1/18:0)*	LC/MS pos late	57440					0.74	1.77	0.55				0.0758	0.0002	0.0003	0.0857	0.2159		0.9724	0.5316	0.7191	0.9394		Lipid	Ceramides	100015755		3920	594.582
2717			ceramide (d18:2/24:1, d18:1/24:2)*	LC/MS pos late	57443					1.08	1.66	1.62				0.9353	0.0755	0.5501	0.0652	0.2427		0.3327	0.5391	0.3583	0.8958		Lipid	Ceramides	100015744		3858	646.613
2721		Hexosylceramides (HCER)	glycosyl-N-palmitoyl-sphingosine (d18:1/16:0)	LC/MS pos late	53013					0.41	2.14	5.76				0.1222	0.0081	8.3363e-06	8.7998e-11	0.6256		0.2089	1.2035	0.0859	2.5774		Lipid	Hexosylceramides (HCER)	100009272		2623	700.572
2751		Lactosylceramides (LCER)	lactosyl-N-palmitoyl-sphingosine (d18:1/16:0)	LC/MS pos late	53010					1	1.37	2.01				1	0.1075	0.0024	5.3626e-06	0.3182		0.4586	0.9211	0.4586	1.2608		Lipid	Lactosylceramides (LCER)	100009030	4201-62-1	2527	862.625
2763		Dihydrosphingomyelins	palmitoyl dihydrosphingomyelin (d18:0/16:0)*	LC/MS pos late	52434			9939965		0.77	1.2	3.18				0.5389	0.4938	0.0114	6.7815e-05	0.944		0.3765	1.1976	0.2903	1.4363		Lipid	Dihydrosphingomyelins	100008954		2290	705.591
2767		Sphingomyelins（神经鞘磷脂）	palmitoyl sphingomyelin (d18:1/16:0)	LC/MS pos late	37506			9939941		0.81	0.98	1.95				0.6106	0.9957	0.0278	0.001	0.6885		0.4395	0.8576	0.3539	0.8386		Lipid	Sphingomyelins	100002107	6254-89-3	2168	703.575
2768			hydroxypalmitoyl sphingomyelin (d18:1/16:0(OH))**	LC/MS pos late	62851					0.94	0.77	2.22				0.8713	0.7185	0.0949	0.025	0.7279		0.2532	0.5611	0.2385	0.4323		Lipid	Sphingomyelins	100021000		2056	719.57
2769			stearoyl sphingomyelin (d18:1/18:0)	LC/MS pos late	19503	C00550	HMDB01348	6453725		0.6	0.68	3.4				0.5736	0.4179	0.0643	0.012	0.3494		0.245	0.8335	0.1464	0.5671		Lipid	Sphingomyelins	1538	85187-10-6;85187-10-6	2400	731.606
2779			sphingomyelin (d17:1/16:0, d18:1/15:0, d16:1/17:0)*	LC/MS pos late	52433					1	0.98	6.62				1	0.4234	0.0119	0.0002	0.6242		0.1363	0.902	0.1363	0.8807		Lipid	Sphingomyelins	100006314	121999-58-4	2082	689.559
2782			sphingomyelin (d18:1/17:0, d17:1/18:0, d19:1/16:0)	LC/MS pos late	52615					1	1	1				1	1	1	1	1		0.4881	0.4881	0.4881	0.4881		Lipid	Sphingomyelins	100008920	121999-64-2	2312	717.591
2823		Sphingosines（鞘氨醇）	sphingosine	LC/MS pos late	17747	C00319	HMDB00252	5353955		1.06	2.26	3.49				0.6642	6.9913e-08	1.229e-09	3e-15	3.7798e-05		0.3505	1.2215	0.3715	2.761		Lipid	Sphingosines	297	123-78-4	1393	300.29
2826			N-acetylsphingosine	LC/MS neg	17772	C00195	HMDB04950	5497136		1	1	1				1	1	1	1	1		0.1764	0.1764	0.1764	0.1764		Lipid	Sphingosines	1302	3102-57-6	6000	340.286
2831			hexadecasphingosine (d16:1)*	LC/MS pos late	57428					0.97	2.6	12.88				0.9057	2.0556e-05	1.1699e-11	0	0.0044		0.0652	0.8396	0.0634	2.1811		Lipid	Sphingosines	100015723		1289	272.258
2832			heptadecasphingosine (d17:1)	LC/MS pos late	57427			5283557		1.01	2.59	6.59				0.9451	1.4773e-06	3.7737e-10	2e-15	0.0006		0.3546	2.3361	0.3586	6.0612		Lipid	Sphingosines	100015724	6918-48-5	1377	286.274
2833			eicosanoylsphingosine (d20:1)*	LC/MS pos late	57597					0.92	2.02	1.86				0.5202	1.7772e-06	0.0001	1.2814e-10	0.0028		0.6636	1.2331	0.611	2.4927		Lipid	Sphingosines	100015870		1443	328.321
2837			dehydrophytosphingosine*	LC/MS pos late	63037					1.05	1	0.54				0.3426	1	0.0002	2.3397e-07	0.4501		0.0862	0.0466	0.0908	0.0466		Lipid	Sphingosines	100021236		1302	316.285
2838			N-stearoyl-phytosphingosine (t18:0/18:0)*	LC/MS pos late	63038			9898642		1.23	1.63	5.31				0.2353	0.0004	9.7854e-11	9e-15	0.0021		0.1005	0.5336	0.1238	0.8702		Lipid	Sphingosines	100021237		3020	584.561
2841		Mevalonate Metabolism（甲羟戊酸代谢）	3-hydroxy-3-methylglutarate	LC/MS polar	531	C03761	HMDB00355	1662		0.92	1.04	0.19				0.8577	0.9825	3.3319e-05	2.5751e-07	0.8975		0.9903	0.1912	0.9079	0.1986		Lipid	Mevalonate Metabolism	112	503-49-1	2850	161.046
2842			mevalonate	LC/MS polar	39583	C02104	HMDB00227	439230		0.71	1.32	0.44				0.3304	0.0973	0.0018	0.004	0.7938		0.951	0.4153	0.6791	0.5471		Lipid	Mevalonate Metabolism	30	96949-03-0	1462	147.066
2843			mevalonolactone	LC/MS pos early	48118		HMDB06024	10428		1.17	1.33	1.62				0.8883	0.255	0.6905	0.252	0.4185		0.5598	0.909	0.6552	1.2052		Lipid	Mevalonate Metabolism	100000772	674-26-0	1375	131.07
2853		Sterol	lanosterol	LC/MS pos late	1128	C01724	HMDB01251	246983		1.13	2.53	0.02				0.4238	5.3206e-07	0	0	7.1385e-05		28.7495	0.5456	32.4517	1.3778		Lipid	Sterol	395	79-63-0	2687	409.383
2855			desmosterol	LC/MS pos late	6065	C01802	HMDB02719	439577		1.03	1.69	6.73				0.9539	0.0384	2.1928e-05	6.8907e-09	0.1795		0.1671	1.124	0.1713	1.8957		Lipid	Sterol	306	313-04-2	2364	367.336
2856			cholesterol	LC/MS pos late	63	C00187	HMDB00067	11025495		0.99	1.76	2.21				0.9528	0.0012	0.0006	5.0657e-08	0.0316		0.3058	0.6749	0.3036	1.186		Lipid	Sterol	266	57-88-5	2707	369.352
2858			7-dehydrocholesterol	LC/MS pos late	1099	C01164	HMDB00032	439423		0.89	1.28	0.25				0.5201	0.2272	6.2677e-08	9.0441e-10	0.8141		0.9496	0.2382	0.8465	0.3056		Lipid	Sterol	264	434-16-2	2467	367.336
2870			3beta-hydroxy-5-cholestenoate	LC/MS neg	54805	C17333		165511		1.39	1.95	5.94				0.4949	0.1228	0.0002	5.7843e-07	0.1406		0.2252	1.3384	0.3122	2.6107		Lipid	Sterol	100006370	6561-58-6	5398	415.322
2880			4-cholesten-3-one	LC/MS pos late	38125	C00599	HMDB00921	91477		1.38	2.1	0.59				0.023	2.9403e-07	0.0002	0.0006	2.113e-06		1.3507	0.7981	1.8665	1.6762		Lipid	Sterol	100002227	601-57-0	2520	385.346
2881			beta-sitosterol	LC/MS pos late	27414	C01753	HMDB00852	222284		1.41	1.25	0.52				0.0022	0.006	3.395e-07	1.2568e-10	0.0001		0.7671	0.3984	1.0849	0.4986		Lipid	Sterol	100001033	83-46-5	3054	397.383
2882			stigmasterol	LC/MS pos late	21183	C05442	HMDB00937	5280794		0.78	1.42	1.01				0.3174	0.0678	0.7868	0.0266	0.7241		0.5797	0.5859	0.4542	0.834		Lipid	Sterol	100000923	83-48-7	2875	395.367
2883			stigmastadienone	LC/MS pos late	63060			6442194		1.2	1.3	0.31				0.0874	0.0041	1.495e-11	1.7e-14	0.0027		2.5433	0.7901	3.054	1.0235		Lipid	Sterol	100021199		2688	411.362
2884			campesterol	LC/MS pos late	33997	C01789	HMDB02869	173183		1.38	1.33	0.67				0.0146	0.0049	0.0027	4.5558e-05	0.0006		0.6958	0.4667	0.9598	0.6213		Lipid	Sterol	100001269	474-62-4	2873	383.367
2887			fucosterol	LC/MS pos late	21187	C08817	HMDB02374	5281328		1.16	1	0.71				0.1957	1	0.0015	2.4052e-06	0.3016		0.3806	0.2706	0.4423	0.2706		Lipid	Sterol	100000930	17605-67-3	2688	395.367
2888			ergosterol	LC/MS pos late	27553	C01694	HMDB00878	444679		1	1	1				1	1	1	1	1		0.1249	0.1249	0.1249	0.1249		Lipid	Sterol	100001020	57-87-4	2420	379.336
3062		Primary Bile Acid Metabolism	cholate	LC/MS neg	22842	C00695	HMDB00619	221493		0.67	0.74	2.28				0.5532	0.229	0.0927	0.0357	0.2311		2.0603	4.6904	1.3858	3.4596		Lipid	Primary Bile Acid Metabolism	136	81-25-4	5165	407.28
3064			taurocholate	LC/MS neg	18497	C05122	HMDB00036	6675		0.73	1.45	0.64				0.3314	0.0832	0.0655	0.3906	0.7542		1.6425	1.0513	1.203	1.525		Lipid	Primary Bile Acid Metabolism	1648	145-42-6	5150	514.284
3066			chenodeoxycholic acid sulfate (1)	LC/MS neg	63607					0.5	0.73	1.34				0.4046	0.8162	0.7532	0.3349	0.4226		1.735	2.333	0.8758	1.6988		Lipid	Primary Bile Acid Metabolism	100021650		4531	235.117
3071			taurochenodeoxycholate	LC/MS neg	18494	C05465	HMDB00951	387316		0.72	1.51	0.88				0.3588	0.0747	0.3737	0.5655	0.6966		0.913	0.8057	0.6586	1.2149		Lipid	Primary Bile Acid Metabolism	1629	6009-98-9	5250	498.289
3072			beta-muricholate	LC/MS neg	31885	C17726	HMDB00415	5283853		0.99	1.16	2.47				0.8779	0.7074	0.0015	1.2846e-05	0.9147		0.8869	2.1878	0.8764	2.5317		Lipid	Primary Bile Acid Metabolism	100001066	2393-59-1	4794	407.28
3073			alpha-muricholate	LC/MS neg	34092	C17647	HMDB00506	3083761		1.41	1.02	4.78				0.8707	0.8158	0.0043	0.0003	0.9897		0.8262	3.9467	1.1641	4.0272		Lipid	Primary Bile Acid Metabolism	100001280	2393-58-0	4765	407.28
3075			tauro-beta-muricholate	LC/MS neg	33983		HMDB00932	168408		0.72	1.44	1.1				0.4508	0.1024	0.6312	0.3524	0.6726		1.5616	1.7103	1.1295	2.4588		Lipid	Primary Bile Acid Metabolism	100001250	25696-60-0	4774	514.284
3078			glyco-beta-muricholate**	LC/MS neg	62066					0.62	0.78	2.61				0.4079	0.9312	0.3094	0.0468	0.4778		1.2008	3.132	0.7454	2.4477		Lipid	Primary Bile Acid Metabolism	100020214		4762	464.302
3079			cholate sulfate	LC/MS neg	52973					1.2	0.76	8.87				0.6849	0.1371	0.0004	0.0001	0.5461		0.6931	6.146	0.8293	4.674		Lipid	Primary Bile Acid Metabolism	100006637		4557	243.115
3087		Secondary Bile Acid Metabolism	deoxycholate（脱氧胆酸增加与肥胖和癌症有关）	LC/MS neg	1114	C04483	HMDB00626	222528		1.01	0.96	1.64				0.9203	0.8272	0.1172	0.0259	0.8319		1.2574	2.0653	1.2754	1.986		Lipid	Secondary Bile Acid Metabolism	302	83-44-3	5294	391.285
3092			3-dehydrodeoxycholate	LC/MS neg	63119		HMDB62742	160738		1.33	1.3	1.67				0.2595	0.0521	0.079	0.007	0.041		1.0692	1.7856	1.4219	2.3258		Lipid	Secondary Bile Acid Metabolism	100020860	4185-01-07	5235	389.27
3094			taurodeoxycholate	LC/MS neg	12261	C05463	HMDB00896	2733768		0.81	1.24	1.71				0.2832	0.3761	0.5099	0.0261	0.7508		0.9634	1.6522	0.7758	2.0423		Lipid	Secondary Bile Acid Metabolism	1668	207737-97-1	5257.4	498.289
3097			6-beta-hydroxylithocholate	LC/MS neg	36807	C15515	HMDB00811	5283821		0.85	0.99	4.36				0.5889	0.7085	0.0001	5.6373e-07	0.5125		0.6282	2.7359	0.5361	2.7009		Lipid	Secondary Bile Acid Metabolism	100001625	668-49-5	4830	391.285
3098			lithocholate	LC/MS neg	1483	C03990	HMDB00761	9903		1.25	1.59	2.25				0.4666	0.0206	0.0177	0.0001	0.0467		0.8531	1.9236	1.0646	3.0577		Lipid	Secondary Bile Acid Metabolism	405	434-13-9	5372	375.29
3100			12-ketolithocholate	LC/MS neg	63118		HMDB00328	3080612		1.26	1.34	1.52				0.3444	0.0413	0.1317	0.0105	0.0486		1.2301	1.8731	1.551	2.505		Lipid	Secondary Bile Acid Metabolism	100020859	5130-29-0	5130	389.27
3120			tauroursodeoxycholate	LC/MS neg	39378		HMDB00874	9848818		0.59	1.46	2.06				0.3077	0.1067	0.2296	0.0015	0.8467		0.8688	1.7914	0.5117	2.608		Lipid	Secondary Bile Acid Metabolism	100002912	14605-22-2	5025	498.289
3122			dehydrolithocholate	LC/MS neg	31891		HMDB00502	159623		1.39	1.94	2.23				0.2679	0.0022	0.0323	0.0002	0.0063		0.9922	2.2166	1.3828	4.2928		Lipid	Secondary Bile Acid Metabolism	100001067	1553-56-6	5360	373.275
3123			7,12-diketolithocholate	LC/MS neg	31906			3080560		1.34	1.09	2.03				0.6472	0.8467	0.4062	0.3465	0.631		0.6696	1.3594	0.8956	1.4812		Lipid	Secondary Bile Acid Metabolism	100001070	517-33-9	4215	403.249
3125			6-oxolithocholate	LC/MS neg	46336			164960		1.34	1	2.94				0.3313	0.6466	0.0016	0.0001	0.2957		0.9904	2.9112	1.3294	2.9118		Lipid	Secondary Bile Acid Metabolism	100001068	2393-61-5	5033	389.27
3127			hyocholate	LC/MS neg	34093	C17649	HMDB00760	92805		1.55	1.19	1.56				0.3975	0.3886	0.5463	0.4745	0.2351		1.0017	1.5621	1.5497	1.8529		Lipid	Secondary Bile Acid Metabolism	100001279	547-75-1	5046	407.28
3134			3-dehydrocholate	LC/MS neg	43835		HMDB00502	159655		0.62	2.53	0.79				0.5186	0.724	0.7835	0.9249	0.4682		1.2364	0.9742	0.7662	2.4601		Lipid	Secondary Bile Acid Metabolism	100001062	2304-89-4	5050	405.265
3135			12-dehydrocholate	LC/MS neg	44644		HMDB00400	94235		0.63	1.32	2.25				0.9638	0.5982	0.6391	0.7538	0.775		1.068	2.406	0.6733	3.1645		Lipid	Secondary Bile Acid Metabolism	100001072	2458-08-4;2458-08-4	4871	405.265
3139			7-ketodeoxycholate	LC/MS neg	31904		HMDB00391	188292		1.12	1.38	2.63				0.7484	0.4788	0.0059	0.0002	0.4934		0.9754	2.5679	1.089	3.533		Lipid	Secondary Bile Acid Metabolism	100001063	911-40-0	4821	405.265
3141			3b-hydroxy-5-cholenoic acid	LC/MS neg	43507		HMDB00308	92997		1.38	2.11	2.14				0.2069	0.0002	0.0022	9.6334e-07	0.001		0.7914	1.6899	1.0935	3.5666		Lipid	Secondary Bile Acid Metabolism	100004182	5255-17-4	5205	373.275
3148			ursocholate	LC/MS neg	57573					0.95	1.47	0.94				0.9639	0.0453	0.786	0.3604	0.2227		1.3675	1.2875	1.2937	1.8884		Lipid	Secondary Bile Acid Metabolism	100002913	2955-27-3	4648	407.28
3149			isohyodeoxycholate	LC/MS neg	57774		HMDB00664	5283822		1.2	1.01	2.2				0.646	0.6614	0.0371	0.0055	0.5289		0.8856	1.9506	1.0648	1.9687		Lipid	Secondary Bile Acid Metabolism	100015988	570-84-3	4980	391.285
3715	Nucleotide	Purine Metabolism, (Hypo)Xanthine/Inosine containing	inosine	LC/MS pos early	1123	C00294	HMDB00195	6021		0.77	2	0.38				0.4488	0.0072	0.0046	0.0484	0.2481		1.8813	0.7091	1.4465	1.4195		Nucleotide	Purine Metabolism, (Hypo)Xanthine/Inosine containing	361	58-63-9	1269	269.088
3716			hypoxanthine	LC/MS pos early	3127	C00262	HMDB00157	790		0.98	1.11	0.56				0.9054	0.3012	0.0004	2.7584e-05	0.5882		0.9296	0.5169	0.9153	0.5737		Nucleotide	Purine Metabolism, (Hypo)Xanthine/Inosine containing	171	68-94-0	1295	137.046
3717			xanthine	LC/MS pos early	3147	C00385	HMDB00292	1188		0.93	1.21	0.57				0.7521	0.2614	0.0055	0.0023	0.6584		0.9651	0.5513	0.9006	0.6671		Nucleotide	Purine Metabolism, (Hypo)Xanthine/Inosine containing	1004	69-89-6	1032	153.041
3719			xanthosine	LC/MS neg	15136	C01762	HMDB00299	64959		0.53	1.79	0.3				0.3723	0.1519	0.0752	0.3095	0.8577		2.548	0.752	1.3619	1.3464		Nucleotide	Purine Metabolism, (Hypo)Xanthine/Inosine containing	100000299	146-80-5	1075	283.068
3722			N1-methylinosine	LC/MS pos early	48351		HMDB02721	65095		0.26	1.5	8.71				0.2725	0.1093	1.0744e-05	9.1036e-10	0.9028		0.4271	3.7215	0.1127	5.5997		Nucleotide	Purine Metabolism, (Hypo)Xanthine/Inosine containing	100001409	20245-33-4	1430	283.104
3723			2'-deoxyinosine	LC/MS neg	15076	C05512	HMDB00071	65058		1.25	1.84	0.09				0.5647	0.0033	3.2806e-10	2.336e-12	0.0217		2.061	0.1935	2.5691	0.3551		Nucleotide	Purine Metabolism, (Hypo)Xanthine/Inosine containing	100000135	890-38-0	1688	251.079
3725			urate	LC/MS neg	1604	C00366	HMDB00289	1175		0.48	0.9	0.97				0.054	0.8659	0.8284	0.0818	0.0999		0.8347	0.8074	0.4046	0.728		Nucleotide	Purine Metabolism, (Hypo)Xanthine/Inosine containing	1134	69-93-2;120K5305	757.1	167.021
3727			allantoin	LC/MS polar	1107	C02350	HMDB00462	204		0.47	0.88	0.9				0.1059	0.7307	0.8361	0.4188	0.1356		0.9143	0.8257	0.4309	0.7255		Nucleotide	Purine Metabolism, (Hypo)Xanthine/Inosine containing	1002	97-59-6	1672	157.037
3733		Purine Metabolism, Adenine containing	adenosine 5'-monophosphate (AMP)	LC/MS pos early	32342	C00020	HMDB00045	6083		0.93	4.03	0.03				0.7544	0.0178	2.5153e-06	3.4329e-07	0.2051		1.1175	0.0345	1.0433	0.1391		Nucleotide	Purine Metabolism, Adenine containing	209	149022-20-8	1013	348.07
3734			adenosine 3'-monophosphate (3'-AMP)	LC/MS neg	35142	C01367	HMDB03540	41211		1.14	4.64	0.04				0.8918	0.012	2.363e-06	1.7821e-07	0.0899		1.6114	0.0697	1.8308	0.3233		Nucleotide	Purine Metabolism, Adenine containing	100001449	84-21-9	1245	346.056
3735			adenosine 2'-monophosphate (2'-AMP)	LC/MS neg	36815	C00946	HMDB11617	94136		0.55	1	0.12				0.7278	1	0.0303	0.0061	0.7825		1.0342	0.1224	0.5653	0.1224		Nucleotide	Purine Metabolism, Adenine containing	100001694	130-49-4	1497.7	346.056
3737			adenosine-2',3'-cyclic monophosphate	LC/MS neg	37467	C02353	HMDB11616	2024		5.78	0.74	0.37				0.1297	0.55	0.1353	0.0009	0.3898		3.0106	1.1129	17.4006	0.8214		Nucleotide	Purine Metabolism, Adenine containing	72	37063-35-7	1793	328.045
3740			adenosine	LC/MS pos early	555	C00212	HMDB00050	60961		1.74	1.13	1.43				0.1105	0.1852	0.633	0.8373	0.0424		2.0527	2.9345	3.5677	3.3173		Nucleotide	Purine Metabolism, Adenine containing	798	58-61-7	2169	268.104
3741			adenine	LC/MS pos early	554	C00147	HMDB00034	190		2.48	0.86	2.14				0.0159	0.9479	0.0523	0.3766	0.0464		0.5971	1.2801	1.4802	1.1041		Nucleotide	Purine Metabolism, Adenine containing	880	73-24-5	2221	136.062
3742			1-methyladenine	LC/MS pos early	1527	C02216	HMDB11599	78821		1.08	1.11	0.72				0.7782	0.3209	0.0797	0.0359	0.4073		0.8868	0.6421	0.9596	0.7142		Nucleotide	Purine Metabolism, Adenine containing	54	5142-22-3	2133	150.077
3746			N1-methyladenosine	LC/MS pos early	15650	C02494	HMDB03331	27476		0.73	1.25	0.73				0.3212	0.2743	0.4072	0.7825	0.9043		1.8196	1.3358	1.3303	1.6694		Nucleotide	Purine Metabolism, Adenine containing	1242	15763-06-1	2120	282.12
3747			N6-methyladenosine	LC/MS pos early	37114		HMDB04044	1869		1.13	1.91	0.26				0.6775	0.0023	1.2284e-05	2.7087e-06	0.0237		3.2071	0.8398	3.6392	1.6037		Nucleotide	Purine Metabolism, Adenine containing	213	1867-73-8	2264	282.12
3757			N6-carbamoylthreonyladenosine	LC/MS neg	35157		HMDB41623	161466		0.95	1.82	0.29				0.8215	0.0223	2.2935e-05	5.3562e-06	0.2023		0.8716	0.2551	0.8246	0.4633		Nucleotide	Purine Metabolism, Adenine containing	100001415	24719-82-2	2164	411.127
3760			2'-deoxyadenosine 5'-monophosphate	LC/MS pos early	46333	C00360	HMDB00905	12599		0.74	3.51	0.05				0.4739	0.0311	2.8433e-05	1.5108e-05	0.4197		0.5926	0.0296	0.4368	0.1039		Nucleotide	Purine Metabolism, Adenine containing	100000485	653-63-4	1284	332.075
3762			2'-deoxyadenosine	LC/MS pos early	1553	C00559	HMDB00101	13730		3.61	1.53	0.61				0.0039	0.0858	0.2629	0.0051	0.0014		2.327	1.4089	8.4042	2.152		Nucleotide	Purine Metabolism, Adenine containing	211	16373-93-6	2252	252.109
3770		Purine Metabolism, Guanine containing	guanosine 5'- monophosphate (5'-GMP)	LC/MS pos early	2849	C00144	HMDB01397	6804		1.13	1.42	0.05				0.7397	0.6579	7.9435e-05	1.9796e-06	0.9948		0.9104	0.0444	1.0324	0.0631		Nucleotide	Purine Metabolism, Guanine containing	347	5550-12-09	800	364.065
3771			guanosine 3'-monophosphate (3'-GMP)	LC/MS neg	39786			3522		1.78	1.16	0.33				0.2094	0.704	0.0049	2.5524e-05	0.2209		1.0023	0.3345	1.7887	0.3866		Nucleotide	Purine Metabolism, Guanine containing	100002704	117-68-0	773.9	362.051
3773			guanosine-2',3'-cyclic monophosphate	LC/MS neg	37139	C06194	HMDB11629	92823		4.38	0.77	0.46				0.1188	0.5113	0.0909	0.0003	0.3888		3.2445	1.4954	14.2236	1.1451		Nucleotide	Purine Metabolism, Guanine containing	74	15718-49-7	1480	344.04
3775			guanosine	LC/MS pos early	1573	C00387	HMDB00133	6802		1.09	1.53	0.87				0.8374	0.1363	0.4973	0.8356	0.2805		1.5531	1.3553	1.6917	2.0685		Nucleotide	Purine Metabolism, Guanine containing	1099	118-00-3	1728	284.099
3776			guanine	LC/MS pos early	32352	C00242	HMDB00132	764		1.14	0.9	1				0.6645	0.8603	0.4788	0.217	0.6521		1.0691	1.0716	1.2169	0.9623		Nucleotide	Purine Metabolism, Guanine containing	172	73-40-5	2032	152.057
3777			1-methylguanine	LC/MS neg	32395		HMDB03282	70315		1.53	1.05	1.9				0.1409	0.7266	0.0356	0.0383	0.1676		0.2458	0.468	0.3769	0.4901		Nucleotide	Purine Metabolism, Guanine containing	100001133	938-85-2	1643	164.058
3778			7-methylguanine	LC/MS pos early	35114	C02242	HMDB00897	11361		1.06	1.1	0.8				0.8219	0.4708	0.1474	0.0732	0.5366		0.8439	0.671	0.8931	0.7414		Nucleotide	Purine Metabolism, Guanine containing	100001456	578-76-7	2175	166.072
3784			N2,N2-dimethylguanosine	LC/MS pos early	35137		HMDB04824	92919		0.96	0.89	1.29				0.8371	0.8198	0.4973	0.3228	0.7629		0.4475	0.5781	0.4275	0.5126		Nucleotide	Purine Metabolism, Guanine containing	100001412	2140-67-2	2210	312.13
3785			N2,N2-dimethylguanine	LC/MS pos early	37081			74047		0.81	0.41	3.11				0.6503	0.7075	0.6312	0.4161	0.5572		0.0427	0.1328	0.0344	0.054		Nucleotide	Purine Metabolism, Guanine containing	100001853	1445-15-4	2465	180.088
3792			2'-deoxyguanosine	LC/MS neg	1411	C00330	HMDB00085	187790		1.65	1.85	0.23				0.1444	0.015	1.4225e-05	1.4785e-07	0.0102		1.9251	0.4397	3.1685	0.8144		Nucleotide	Purine Metabolism, Guanine containing	348	961-07-9	1700	266.089
3793			guanosine 2'-monophosphate (2'-GMP)*	LC/MS neg	52442			444571		0.57	1	0.33				0.4018	1	0.0245	0.0111	0.5049		0.7229	0.2406	0.4131	0.2406		Nucleotide	Purine Metabolism, Guanine containing	100002733		1150	362.051
3795		Pyrimidine Metabolism, Orotate containing	N-carbamoylaspartate	LC/MS polar	1594	C00438	HMDB00828	93072		1.2	1.13	0.41				0.4663	0.4903	2.9929e-06	6.3106e-09	0.3209		0.1838	0.0761	0.2203	0.0857		Nucleotide	Pyrimidine Metabolism, Orotate containing	1108	923-37-5	3800	175.036
3796			dihydroorotate	LC/MS polar	601	C00337	HMDB03349	648		2.57	0.7	2.06				0.1986	0.178	0.099	0.5799	0.8408		0.1952	0.4027	0.5018	0.2839		Nucleotide	Pyrimidine Metabolism, Orotate containing	923	155-54-4	1910	157.025
3797			orotate	LC/MS polar	1505	C00295	HMDB00226	967		1.47	1.26	0.38				0.8891	0.4293	0.0096	0.0013	0.553		0.7464	0.2811	1.1001	0.3543		Nucleotide	Pyrimidine Metabolism, Orotate containing	445	50887-69-9	1638.1	155.01
3799			orotidine	LC/MS polar	35172		HMDB00788	92751		0.9	0.42	2.46				0.7988	0.1537	0.2108	0.2635	0.2814		0.1984	0.4883	0.1782	0.2039		Nucleotide	Pyrimidine Metabolism, Orotate containing	100001416	314-50-1	2250	287.052
3804		Pyrimidine Metabolism, Uracil containing	uridine 5'-monophosphate (UMP)	LC/MS pos early	2856	C00105	HMDB00288	6030		0.76	1.34	0.11				0.65	0.6876	0.001	8.5676e-05	0.9082		0.6422	0.0708	0.4852	0.0947		Nucleotide	Pyrimidine Metabolism, Uracil containing	869	3387-36-8	590	325.043
3808			uridine-2',3'-cyclic monophosphate	LC/MS neg	37137	C02355	HMDB11640	439715		3.87	0.87	0.28				0.1842	0.5251	0.0321	8.8749e-05	0.4955		4.0323	1.1243	15.595	0.9751		Nucleotide	Pyrimidine Metabolism, Uracil containing	75	40632-52-8	1090	305.018
3809			uridine	LC/MS neg	606	C00299	HMDB00296	6029		0.74	1.44	0.79				0.0668	0.0044	0.0987	0.3332	0.6951		1.6691	1.3105	1.236	1.8862		Nucleotide	Pyrimidine Metabolism, Uracil containing	535	58-96-8	1457.6	243.062
3810			uracil	LC/MS pos early	605	C00106	HMDB00300	1174		0.97	1.15	0.59				0.831	0.3703	0.0026	0.0004	0.7033		1.0252	0.6076	0.9911	0.7		Nucleotide	Pyrimidine Metabolism, Uracil containing	825	66-22-8	827	113.035
3811			pseudouridine	LC/MS neg	33442	C02067	HMDB00767	15047		0.89	1.77	0.27				0.732	0.0207	5.8649e-05	2.66e-05	0.2278		0.9037	0.2442	0.807	0.4313		Nucleotide	Pyrimidine Metabolism, Uracil containing	821	1445-07-4	1100	243.062
3812			5,6-dihydrouridine	LC/MS neg	61833			94312		1.09	1.43	0.5				0.6415	0.0104	7.7384e-05	1.2644e-05	0.0494		1.1603	0.5745	1.2621	0.8195		Nucleotide	Pyrimidine Metabolism, Uracil containing	100001425	5627-05-04	1119	245.078
3813			2'-O-methyluridine	LC/MS neg	57655			102212		1.01	1.03	1.02				0.9623	0.7216	0.6556	0.6469	0.7989		0.9149	0.931	0.9205	0.963		Nucleotide	Pyrimidine Metabolism, Uracil containing	100010896	2140-76-3	1831	257.078
3814			5-methyluridine (ribothymidine)	LC/MS neg	35136		HMDB00884	445408		0.7	1.92	0.34				0.1707	0.0033	0.0001	0.0015	0.3907		2.2863	0.7763	1.5902	1.4868		Nucleotide	Pyrimidine Metabolism, Uracil containing	100001446	1463-10-1	1778.1	257.078
3825			2'-deoxyuridine	LC/MS neg	52602	C00526	HMDB00012	13712		1.01	1.42	0.26				0.9831	0.0625	6.837e-07	1.6585e-08	0.2517		2.0493	0.5247	2.0751	0.7462		Nucleotide	Pyrimidine Metabolism, Uracil containing	536	951-78-0	1586	227.067
3827			3-ureidoisobutyrate	LC/MS pos early	57549	C05100	HMDB02031	160663		0.61	0.65	1.44				0.0722	0.1417	0.3852	0.0798	0.0237		0.8657	1.2445	0.5311	0.8125		Nucleotide	Pyrimidine Metabolism, Uracil containing	100001531	2905-86-4	1207	147.076
3828			3-ureidopropionate	LC/MS pos early	3155	C02642	HMDB00026	111		0.7	0.84	1.43				0.1572	0.3789	0.2457	0.0298	0.1015		0.5825	0.8329	0.4052	0.696		Nucleotide	Pyrimidine Metabolism, Uracil containing	1053	462-88-4	875	133.061
3829			beta-alanine	LC/MS pos early	55	C00099	HMDB00056	239		0.98	0.83	1.2				0.7932	0.2201	0.4777	0.6398	0.3381		0.6647	0.7955	0.6489	0.6588		Nucleotide	Pyrimidine Metabolism, Uracil containing	244	56-41-7;107-95-9	1905	90.055
3830			N-acetyl-beta-alanine	LC/MS polar	37432	C01073		76406		1.17	0.9	1.5				0.7444	0.841	0.1932	0.1395	0.8914		0.2986	0.4479	0.3491	0.4019		Nucleotide	Pyrimidine Metabolism, Uracil containing	100002102	3025-95-4	1750	130.051
3836		Pyrimidine Metabolism, Cytidine containing	cytidine 5'-monophosphate (5'-CMP)	LC/MS pos early	2372	C00055	HMDB00095	6131		1.01	1.07	0.66				0.9929	0.4461	0.0465	0.0182	0.6362		1.0524	0.694	1.065	0.7442		Nucleotide	Pyrimidine Metabolism, Cytidine containing	282	63-37-6	835	324.059
3838			cytidine 2' or 3'-monophosphate (2' or 3'-CMP)	LC/MS pos early	61705					1.26	2.09	0.05				0.8991	0.1848	1.0722e-05	3.3547e-07	0.472		1.1679	0.0557	1.4773	0.1164		Nucleotide	Pyrimidine Metabolism, Cytidine containing	100019915		847	324.059
3839			cytidine 2',3'-cyclic monophosphate	LC/MS neg	37465	C02354	HMDB11691	417654		7.32	0.94	0.18				0.1125	0.8076	0.027	7.0074e-05	0.2585		2.7341	0.4844	20.0135	0.4569		Nucleotide	Pyrimidine Metabolism, Cytidine containing	73	15718-51-1	937	304.034
3840			cytidine	LC/MS pos early	514	C00475	HMDB00089	6175		0.67	1.09	1.35				0.0071	0.2971	0.0457	3.9287e-06	0.104		1.4676	1.9768	0.9831	2.1573		Nucleotide	Pyrimidine Metabolism, Cytidine containing	827	65-46-3	2124	244.093
3841			cytosine	LC/MS pos early	573	C00380	HMDB00630	597		2.03	0.9	0.34				0.0257	0.9773	0.0007	1.2254e-07	0.0737		1.9023	0.6517	3.8591	0.5858		Nucleotide	Pyrimidine Metabolism, Cytidine containing	881	71-30-7	2060	112.051
3842			3-methylcytidine	LC/MS pos early	35132			159649		0.96	0.78	4.95				0.9276	0.3663	0.0025	0.0002	0.5321		0.2444	1.2099	0.2341	0.9414		Nucleotide	Pyrimidine Metabolism, Cytidine containing	100001466	21028-20-6	2176	258.108
3846			5-methylcytosine	LC/MS pos early	21106	C02376	HMDB02894	65040		1.34	0.73	0.78				0.25	0.0882	0.3633	0.0028	0.8827		0.6747	0.5239	0.9069	0.3803		Nucleotide	Pyrimidine Metabolism, Cytidine containing	1049	58366-64-6	2195	126.066
3848			2'-deoxycytidine 5'-monophosphate	LC/MS pos early	533	C00239	HMDB01202	13945		0.52	4.1	0.07				0.3257	0.0031	1.7406e-05	5.7993e-05	0.237		1.2924	0.0841	0.6745	0.3449		Nucleotide	Pyrimidine Metabolism, Cytidine containing	298	1032-65-1	975	308.064
3850			2'-deoxycytidine	LC/MS pos early	15949	C00881	HMDB00014	13711		1.08	1.25	0.73				0.7686	0.1196	0.0445	0.0315	0.2345		1.4879	1.0935	1.6091	1.3691		Nucleotide	Pyrimidine Metabolism, Cytidine containing	100000125	951-77-9	2193	228.098
3851			2'-O-methylcytidine	LC/MS pos early	57554			150971		1.01	1.19	1.14				0.9296	0.2916	0.9837	0.5828	0.4737		0.8715	0.9952	0.8813	1.1879		Nucleotide	Pyrimidine Metabolism, Cytidine containing	100010895	2140-72-9	2411	258.108
3852			5-methyl-2'-deoxycytidine	LC/MS pos early	38159	C03592	HMDB02224	440055		0.92	1.18	0.28				0.8745	0.357	3.2534e-05	8.6176e-07	0.6597		1.8566	0.5253	1.7014	0.6177		Nucleotide	Pyrimidine Metabolism, Cytidine containing	100002300	838-07-3	2303	242.114
3857		Pyrimidine Metabolism, Thymine containing	thymidine 5'-monophosphate	LC/MS neg	12023	C00364	HMDB01227	9700		0.5	4.57	0.09				0.2252	0.0019	3.3121e-05	0.0003	0.2605		0.9876	0.0898	0.4985	0.4104		Nucleotide	Pyrimidine Metabolism, Thymine containing	1248	33430-62-5	883	321.049
3861			thymidine	LC/MS neg	2183	C00214	HMDB00273	5789		1.02	1.19	0.37				0.8716	0.268	5.4497e-06	1.0668e-07	0.5796		1.4357	0.5329	1.4698	0.6363		Nucleotide	Pyrimidine Metabolism, Thymine containing	872	50-89-5	1963.7	241.083
3864			thymine	LC/MS neg	604	C00178	HMDB00262	1135		1.41	0.98	0.67				0.2843	0.892	0.0674	0.0012	0.4401		1.0511	0.7074	1.4841	0.6944		Nucleotide	Pyrimidine Metabolism, Thymine containing	882	65-71-4	1654	125.036
3867			3-aminoisobutyrate	LC/MS pos early	1566	C05145	HMDB03911	64956		0.78	0.79	1.3				0.3683	0.1562	0.3559	0.2496	0.1187		0.6932	0.9009	0.5439	0.7081		Nucleotide	Pyrimidine Metabolism, Thymine containing	1114	10569-72-9;214139-20-5	2190	104.071
3868		Purine and Pyrimidine Metabolism	methylphosphate	LC/MS pos early	37070		HMDB61711	13130		3.96	0.71	0.52				0.2556	0.8174	0.0357	0.0006	0.2972		1.3818	0.7213	5.4679	0.5146		Nucleotide	Purine and Pyrimidine Metabolism	100001805	7023-27-0	544	113
3870		Dinucleotide	(3'-5')-adenylylcytidine	LC/MS neg	52753			10875494		0.5	0.71	0.75				0.3723	0.3416	0.8708	0.9171	0.2021		0.9328	0.7021	0.4635	0.4958		Nucleotide	Dinucleotide	100009062	4833-63-0	1920	571.131
3871			(3'-5')-adenylylguanosine*	LC/MS neg	62760			444337		0.76	0.51	2.15				0.2118	0.096	0.165	0.0562	0.0493		0.8778	1.8869	0.6645	0.9714		Nucleotide	Dinucleotide	100020724		1980	611.137
3872			(3'-5')-adenylyluridine	LC/MS neg	52740			112074		0.64	0.66	0.56				0.5574	0.3926	0.2361	0.0853	0.3263		1.2089	0.6759	0.7782	0.4431		Nucleotide	Dinucleotide	100009060	3051-84-1	2002	572.115
3873			(3'-5')-adenylyladenosine*	LC/MS neg	62396			94231		0.65	0.62	1				0.5134	0.3342	0.8865	0.7813	0.2712		1.5425	1.5467	1.0096	0.9602		Nucleotide	Dinucleotide	100020723		2173	595.142
3874			(3'-5')-cytidylyladenosine	LC/MS neg	52744			91519		2.69	1.3	0.47				0.0068	0.6804	0.0264	1.3819e-05	0.0156		0.9637	0.4491	2.5903	0.5817		Nucleotide	Dinucleotide	100009061	2382-66-3	1754	571.131
3875			(3'-5')-cytidylylcytidine*	LC/MS neg	62397			94237		0.8	0.83	0.79				0.5509	0.1869	0.4613	0.1691	0.2035		1.9091	1.5038	1.5209	1.2477		Nucleotide	Dinucleotide	100020727		1472	547.12
3876			(3'-5')-cytidylylguanosine	LC/MS neg	52745			65101		1.38	1.07	1.36				0.6858	0.5981	0.5791	0.8791	0.9994		0.794	1.0829	1.0939	1.1589		Nucleotide	Dinucleotide	100009063	2382-65-2	1537	587.126
3877			(3'-5')-cytidylyluridine*	LC/MS neg	62399					0.81	0.77	0.68				0.5547	0.1332	0.2717	0.0486	0.1679		2.4422	1.6567	1.9743	1.2759		Nucleotide	Dinucleotide	100020728		1522	548.104
3879			(3'-5')-guanylylcytidine	LC/MS neg	52746			107595		0.65	0.76	0.84				0.3715	0.3548	0.5661	0.5002	0.2071		1.1956	1.007	0.779	0.7621		Nucleotide	Dinucleotide	100009064	4785-04-0	1670	587.126
3880			(3'-5')-guanylyluridine	LC/MS neg	52743					0.86	0.54	0.67				0.464	0.2376	0.1761	0.0429	0.1968		1.048	0.6973	0.898	0.3781		Nucleotide	Dinucleotide	100009056	4785-07-03	1772	588.11
3881			(3'-5')-uridylylcytidine*	LC/MS neg	62398					0.84	0.79	0.99				0.6874	0.244	0.9605	0.6379	0.3039		0.9971	0.9906	0.8329	0.7854		Nucleotide	Dinucleotide	100020729		1591	548.104
3882			(3'-5')-uridylylguanosine	LC/MS neg	52742			107394		1.5	1.04	2.09				0.4015	0.6015	0.0326	0.0342	0.7258		0.5533	1.1543	0.8293	1.2034		Nucleotide	Dinucleotide	100009057	3474-04-02	1637	588.11
3883			(3'-5')-uridylyluridine	LC/MS neg	52741			102258		0.86	0.72	0.6				0.6201	0.1861	0.1051	0.0092	0.2316		0.7885	0.472	0.6816	0.3401		Nucleotide	Dinucleotide	100009058	2415-43-2	1688	549.088
3884			(3'-5')-uridylyladenosine	LC/MS neg	52739			273124		1.57	1.38	1.14				0.2535	0.395	0.7508	0.9536	0.1587		0.6916	0.7895	1.0862	1.0872		Nucleotide	Dinucleotide	100009059	3256-24-4	1871	572.115
3886	Cofactors and Vitamins	Nicotinate and Nicotinamide Metabolism	nicotinate	LC/MS pos early	1504	C00253	HMDB01488	938		1.12	1.22	0.47				0.5014	0.078	1.0794e-05	1.5347e-07	0.1093		0.9342	0.4363	1.0475	0.531		Cofactors and Vitamins	Nicotinate and Nicotinamide Metabolism	567	59-67-6	1673	124.039
3887			nicotinate ribonucleoside	LC/MS pos early	33471	C05841	HMDB06809	161234		1.49	2.23	0.46				0.4723	0.0878	0.0753	0.0418	0.1093		0.8839	0.4089	1.3183	0.9103		Cofactors and Vitamins	Nicotinate and Nicotinamide Metabolism	100001316	2625-49-2	1536	256.082
3889			nicotinamide	LC/MS pos early	594	C00153	HMDB01406	936		1.23	1.26	0.95				0.3615	0.1162	0.6084	0.6313	0.0965		1.0105	0.9619	1.2384	1.2098		Cofactors and Vitamins	Nicotinate and Nicotinamide Metabolism	432	98-92-0	1942	123.055
3892			nicotinamide riboside	LC/MS pos early	33013	C03150	HMDB00855	439924		1.52	0.92	0.44				0.1204	0.5442	0.0017	7.3272e-07	0.3755		0.9143	0.4026	1.3872	0.3691		Cofactors and Vitamins	Nicotinate and Nicotinamide Metabolism	100001310	1341-23-7	2040	255.098
3906			trigonelline (N'-methylnicotinate)	LC/MS pos early	32401	C01004	HMDB00875	5570		0.66	0.69	1.21				0.2141	0.5466	0.8052	0.7791	0.179		1.17	1.4125	0.7759	0.9738		Cofactors and Vitamins	Nicotinate and Nicotinamide Metabolism	100001092	535-83-1	1388	138.055
3908			N1-Methyl-2-pyridone-5-carboxamide	LC/MS pos early	40469	C05842	HMDB04193	69698		1.94	0.95	3.24				0.2339	0.9687	0.1063	0.1585	0.3307		0.4605	1.4931	0.8943	1.4235		Cofactors and Vitamins	Nicotinate and Nicotinamide Metabolism	100001468	701-44-0	1250	153.066
3909			N1-Methyl-4-pyridone-3-carboxamide	LC/MS pos early	57584	C05843	HMDB04194	440810		0.32	0.97	3.42				0.0003	0.6889	1.9139e-05	1.9493e-10	0.0016		0.533	1.8204	0.1729	1.7642		Cofactors and Vitamins	Nicotinate and Nicotinamide Metabolism	100001469	769-49-3	1260	153.066
3914		Riboflavin Metabolism	riboflavin (Vitamin B2)	LC/MS pos early	1827	C00255	HMDB00244	493570		1.19	1.05	1.34				0.3845	0.9601	0.1239	0.1208	0.4705		0.6798	0.9098	0.8093	0.9516		Cofactors and Vitamins	Riboflavin Metabolism	500	83-88-5	2292	377.146
3915			flavin adenine dinucleotide (FAD)	LC/MS neg	2134	C00016	HMDB01248	643975		0.69	1.15	0.19				0.04	0.6097	1.484e-06	2.8367e-07	0.1717		0.4026	0.0745	0.2767	0.0855		Cofactors and Vitamins	Riboflavin Metabolism	327	146-14-5;84366-81-4	2425	784.15
3916			flavin mononucleotide (FMN)	LC/MS neg	15797	C00061	HMDB01520	710		2.71	1	0.11				0.0193	1	2.1289e-09	1.1e-13	0.0579		0.704	0.0759	1.9097	0.0759		Cofactors and Vitamins	Riboflavin Metabolism	100000251	130-40-5	2390	455.097
3917		Pantothenate and CoA Metabolism	pantoate	LC/MS neg	63061	C00522		439251		1.08	1.7	0.57				0.8	0.011	0.009	0.016	0.0717		0.8792	0.4982	0.9452	0.8483		Cofactors and Vitamins	Pantothenate and CoA Metabolism	100002613	470-29-1	1143	147.066
3918			pantothenate	LC/MS pos early	1508	C00864	HMDB00210	6613		1.12	1.02	0.84				0.5272	0.9781	0.2473	0.039	0.6039		0.7761	0.6518	0.8686	0.6665		Cofactors and Vitamins	Pantothenate and CoA Metabolism	1024	137-08-6	1667	220.118
3919			pantethine	LC/MS neg	39791	C12661	HMDB03828	452306		1.69	0.71	0.65				0.3675	0.9131	0.0973	0.0034	0.5147		1.758	1.1427	2.9658	0.8109		Cofactors and Vitamins	Pantothenate and CoA Metabolism	100002991	16816-67-4	3590	553.237
3920			pantetheine	LC/MS pos early	57555	C00831		439322		1.97	1.32	1.05				0.3342	0.2632	0.928	0.8325	0.1522		0.6018	0.6302	1.1872	0.8302		Cofactors and Vitamins	Pantothenate and CoA Metabolism	100001495	496-65-1	2056	279.137
3933		Ascorbate and Aldarate Metabolism	threonate	LC/MS polar	27738	C01620	HMDB00943	151152		0.57	1.18	0.47				0.0481	0.3016	0.0032	0.0246	0.3221		1.4292	0.676	0.8208	0.7951		Cofactors and Vitamins	Ascorbate and Aldarate Metabolism	100001022	70753-61-6	2384	135.03
3936			oxalate (ethanedioate)	LC/MS neg	20694	C00209	HMDB02329	971		1.37	1.2	0.53				0.4093	0.3002	0.0083	0.0004	0.2024		0.91	0.486	1.2493	0.5839		Cofactors and Vitamins	Ascorbate and Aldarate Metabolism	100000841	144-62-7	603	88.988
3939		Tocopherol Metabolism生育酚	alpha-tocopherol	LC/MS pos late	1561	C02477	HMDB01893	14985		1.19	1.29	0.85				0.1895	0.036	0.2569	0.1818	0.0233		0.828	0.7077	0.988	0.9129		Cofactors and Vitamins	Tocopherol Metabolism	1105	59-02-9;10191-41-0	2522	430.378
3940			alpha-tocopherol acetate	LC/MS pos late	38288	C13202	HMDB34227	2117		0.63	2.41	0.41				0.4389	0.1259	0.0576	0.2185	0.7347		1.1598	0.4728	0.7327	1.1412		Cofactors and Vitamins	Tocopherol Metabolism	100002328	7695-31-2	2702	490.425
3943			delta-tocopherol	LC/MS pos late	33418	C14151	HMDB02902	92094		0.96	1.2	2.64				0.8855	0.1492	3.8185e-07	1.1306e-10	0.4354		0.5067	1.3376	0.484	1.6023		Cofactors and Vitamins	Tocopherol Metabolism	100001216	119-13-1	2259	402.349
3945			alpha-tocotrienol	LC/MS pos late	37502	C14153	HMDB06327	5282347		0.89	1	0.54				0.9789	1	0.0246	0.0024	0.9833		0.7603	0.4096	0.6755	0.4096		Cofactors and Vitamins	Tocopherol Metabolism	100001979	58864-81-6	1986	424.334
3946			gamma-tocotrienol	LC/MS pos late	37501	C14155	HMDB12958	5282349		1	1	0.43				0.4655	1	2.222e-05	3.0127e-08	0.5619		0.8329	0.3565	0.8346	0.3565		Cofactors and Vitamins	Tocopherol Metabolism	100001981	14101-61-2	1918	410.318
3947			gamma-CEHC	LC/MS neg	44876		HMDB01931	133098		1	0.5	14.38				1	0.0018	5.5967e-10	1.1766e-11	0.0423		0.1659	2.3858	0.1659	1.1959		Cofactors and Vitamins	Tocopherol Metabolism	100002094	178167-75-4	3843	263.129
3961			gamma-tocopherol/beta-tocopherol	LC/MS pos late	52473					1.01	1.1	2.67				0.7014	0.3467	8.0235e-07	1.0402e-09	0.3811		0.6659	1.7786	0.6723	1.9476		Cofactors and Vitamins	Tocopherol Metabolism	100008998		2384	416.364
3963		Biotin Metabolism	biotin	LC/MS pos early	568	C00120	HMDB00030	171548		1.16	1.16	0.17				0.2838	0.3169	3.3613e-11	1.5e-14	0.1488		1.7223	0.2969	1.9994	0.3432		Cofactors and Vitamins	Biotin Metabolism	251	58-85-5	2253	245.095
3972		Pterin Metabolism	pterin	LC/MS neg	43023	C00715	HMDB00802	73000		1.46	1.11	0.64				0.1414	0.4015	0.0215	0.0003	0.0973		0.7481	0.4809	1.0938	0.5316		Cofactors and Vitamins	Pterin Metabolism	100004216	22363-60-4	1370	162.042
3982		Hemoglobin and Porphyrin Metabolism血红蛋白和卟啉代谢	protoporphyrin IX	LC/MS pos late	39321	C02191	HMDB00241	4971		1.54	2.98	0.39				0.7646	0.0108	0.0307	0.0782	0.0661		0.478	0.1859	0.7369	0.5544		Cofactors and Vitamins	Hemoglobin and Porphyrin Metabolism	100000292	553-12-8;50865-10-5	1417	563.265
3983			heme	LC/MS pos late	41754	C00032	HMDB03178	26945		0.84	5.36	0.1				0.85	0.4721	0.0762	0.0271	0.5563		4.3885	0.4537	3.6821	2.4315		Cofactors and Vitamins	Hemoglobin and Porphyrin Metabolism	100001386	14875-96-8	1124	616.176
3984			bilirubin (Z,Z)	LC/MS pos late	43807	C00486	HMDB00054	5280352		1.43	5.25	0.98				0.2298	7.863e-05	0.9705	0.0719	0.0007		0.9144	0.8992	1.3068	4.7232		Cofactors and Vitamins	Hemoglobin and Porphyrin Metabolism	1090	635-65-4	1840	585.271
3985			bilirubin (E,E)*	LC/MS pos late	32586			5315454		1.19	3.3	1.27				0.7171	0.0007	0.7115	0.015	0.0135		0.5001	0.633	0.5936	2.0914		Cofactors and Vitamins	Hemoglobin and Porphyrin Metabolism	100001950		1045	585.271
3987			biliverdin	LC/MS pos late	2137	C00500	HMDB01008	5353439		1.58	4.14	2.39				0.3946	0.0009	0.2242	0.0024	0.0063		0.6415	1.5332	1.012	6.3487		Cofactors and Vitamins	Hemoglobin and Porphyrin Metabolism	250	55482-27-4;55482-27-4	1016	583.255
3988			I-urobilinogen	LC/MS neg	32426	C05790	HMDB04157	26818		1.81	1.36	8.33				0.1027	0.3478	9.467e-06	1.9359e-07	0.0658		0.2475	2.0612	0.4469	2.7949		Cofactors and Vitamins	Hemoglobin and Porphyrin Metabolism	100001226	14684-37-8	4190	591.319
3989			D-urobilin	LC/MS pos late	40084	C05795	HMDB04161	6276321		1.86	1.84	3.4				0.1159	0.0388	0.0198	0.0014	0.0149		0.5657	1.9209	1.0531	3.536		Cofactors and Vitamins	Hemoglobin and Porphyrin Metabolism	100002569	3947-38-4	935	589.302
3990			L-urobilin	LC/MS neg	40173	C05793	HMDB04159	5280818		1.46	1.66	10.2				0.5254	0.0482	2.8554e-06	1.8175e-09	0.0878		0.0982	1.0016	0.1438	1.6664		Cofactors and Vitamins	Hemoglobin and Porphyrin Metabolism	100002568	34217-90-8	4624	593.334
3996		Thiamine Metabolism（硫胺）	thiamin (Vitamin B1)	LC/MS pos early	5341	C00378	HMDB00235	1130		0.91	0.76	0.81				0.763	0.0707	0.4165	0.0473	0.1758		0.8927	0.7258	0.8096	0.5517		Cofactors and Vitamins	Thiamine Metabolism	873	59-43-8	3050	265.112
4000			hydroxymethylpyrimidine	LC/MS pos early	57565	C01279		777		0.97	2.89	0.07				0.8888	8.9845e-05	7.3421e-10	4.6976e-11	0.0064		1.5345	0.1069	1.485	0.3091		Cofactors and Vitamins	Thiamine Metabolism	100003365	73-67-6	2207	140.082
4004		Vitamin A Metabolism	retinol (Vitamin A)	LC/MS pos late	1806	C00473	HMDB00305	445354		0.65	0.97	0.56				0.0275	0.8262	0.0023	0.0044	0.0572		0.6283	0.3503	0.411	0.34		Cofactors and Vitamins	Vitamin A Metabolism	498	68-26-8	1636	269.226
4006			carotene diol (1)	LC/MS pos late	57635					1.25	1	0.45				0.0041	1	1.4319e-10	4e-15	0.019		0.704	0.3183	0.882	0.3183		Cofactors and Vitamins	Vitamin A Metabolism	100015966		1720	568.428
4007			carotene diol (2)	LC/MS pos late	57636					1.3	1	0.22				0.0029	1	1e-15	0	0.0146		0.7515	0.1648	0.9784	0.1648		Cofactors and Vitamins	Vitamin A Metabolism	100015967		1904	568.428
4008			carotene diol (3)	LC/MS pos late	57637					1.18	1	0.13				0.1294	1	0	0	0.2248		0.983	0.1314	1.1579	0.1314		Cofactors and Vitamins	Vitamin A Metabolism	100015968		1948	568.428
4010			beta-cryptoxanthin	LC/MS pos late	57591		HMDB33844	6384256		1.28	1	0.86				0.0048	1	0.0568	1.9892e-05	0.021		0.4737	0.4079	0.6059	0.4079		Cofactors and Vitamins	Vitamin A Metabolism	100001977	472-70-8	2560	552.433
4018		Vitamin B6 Metabolism	pyridoxine (Vitamin B6)	LC/MS pos early	608	C00314	HMDB02075	1054		0.59	1	0.3				1.6629e-05	1	9.19e-13	8.1e-14	0.0003		1.4572	0.4306	0.8526	0.4306		Cofactors and Vitamins	Vitamin B6 Metabolism	936	58-56-0	2442	170.081
4020			pyridoxamine	LC/MS pos early	2150	C00534	HMDB01431	1052		1.32	0.91	0.74				0.0819	0.4819	0.0851	0.0002	0.3244		1.0407	0.7659	1.3727	0.7003		Cofactors and Vitamins	Vitamin B6 Metabolism	568	58052-48-5	2975	169.097
4023			pyridoxal	LC/MS pos early	1651	C00250	HMDB01545	1050		0.97	1.13	0.76				0.8244	0.2466	0.0154	0.0093	0.5901		1.354	1.0223	1.3126	1.1536		Cofactors and Vitamins	Vitamin B6 Metabolism	491	65-22-5	2343	168.066
4024			pyridoxate	LC/MS neg	31555	C00847	HMDB00017	6723		0.9	1.28	0.52				0.6299	0.0675	0.0009	0.0007	0.4424		1.3522	0.703	1.2152	0.9004		Cofactors and Vitamins	Vitamin B6 Metabolism	100001121	82-82-6	2185	182.046
4026	Xenobiotics	Benzoate Metabolism苯甲酸盐	hippurate	LC/MS neg	15753	C01586	HMDB00714	464		0.4	0.65	0.71				0.2537	0.66	0.561	0.8537	0.2424		1.1367	0.81	0.4501	0.5278		Xenobiotics	Benzoate Metabolism	100000014	495-69-2	2106.9	178.051
4040			benzoate	LC/MS neg	15778	C00180	HMDB01870	243		0.67	0.88	0.54				0.178	0.7981	0.0414	0.0805	0.3549		1.8093	0.973	1.2205	0.8562		Xenobiotics	Benzoate Metabolism	100000008	65-85-0	1750	121.029
4050			4-hydroxybenzoate	LC/MS polar	21133	C00156	HMDB00500	135		0.98	0.79	2.11				0.812	0.0567	3.5208e-05	2.0902e-06	0.171		0.7302	1.5377	0.7131	1.2122		Xenobiotics	Benzoate Metabolism	100000862	99-96-7	1305	137.024
4052			2,4,6-trihydroxybenzoate	LC/MS neg	35892		HMDB29649	66520		0.92	1.37	0.27				0.658	0.2109	2.9084e-05	2.0776e-06	0.6723		1.596	0.4288	1.4613	0.5865		Xenobiotics	Benzoate Metabolism	100001718	83-30-7	1574	169.014
4055			3,4-dihydroxybenzoate	LC/MS neg	18292	C00230	HMDB01856	72		1	0.84	5.77				1	0.524	0.0042	0.0004	0.697		0.2235	1.2897	0.2235	1.0888		Xenobiotics	Benzoate Metabolism	100000440	99-50-3	729	153.019
4068			p-hydroxybenzaldehyde	LC/MS neg	17665	C00633	HMDB11718	126		0.92	0.94	0.82				0.5777	0.6707	0.3591	0.2611	0.4847		1.4262	1.172	1.3156	1.1039		Xenobiotics	Benzoate Metabolism	1276	123-08-0	2040	121.029
4079			4-ethylphenylsulfate	LC/MS neg	36099	C13637	HMDB62551			0.49	1	0.49				0.0133	1	0.0067	0.0443	0.0443		0.6089	0.2966	0.2966	0.2966		Xenobiotics	Benzoate Metabolism	100001756	123-07-9	3580	201.023
4103			p-cresol sulfate对甲酚硫酸盐	LC/MS neg	36103		HMDB11635	4615423		1.4	1	4.06				0.1047	0.8667	7.9821e-05	1.7579e-05	0.2288		0.3684	1.495	0.5176	1.4987		Xenobiotics	Benzoate Metabolism	100001315	3233-57-7	2890	187.007
4114			3-(3-hydroxyphenyl)propionate sulfate	LC/MS neg	45415			187488		0.74	1	0.47				0.2455	1	0.0013	0.0003	0.3545		1.0985	0.514	0.8093	0.514		Xenobiotics	Benzoate Metabolism	100005391	86321-32-6	1294	245.013
4116			2-(4-hydroxyphenyl)propionate	LC/MS neg	35632	C03080	HMDB41683	102526		0.92	1	0.13				0.4892	1	2.1601e-06	1.944e-09	0.5826		2.7951	0.3505	2.5809	0.3505		Xenobiotics	Benzoate Metabolism	100001622	938-96-5	1797.3	165.056
4117			3-(3-hydroxyphenyl)propionate	LC/MS neg	35635	C11457	HMDB00375	91		0.37	0.74	0.51				0.0756	0.3575	0.4233	0.7959	0.0522		2.066	1.045	0.7675	0.7699		Xenobiotics	Benzoate Metabolism	100001624	621-54-5	1980	165.056
4118			3-(4-hydroxyphenyl)propionate	LC/MS neg	39587	C01744	HMDB02199	10394		0.7	0.89	1.44				0.2516	0.4631	0.3211	0.0664	0.1787		0.9577	1.3817	0.6729	1.2235		Xenobiotics	Benzoate Metabolism	100002914	501-97-3	1670	165.056
4119			3-phenylpropionate (hydrocinnamate)	LC/MS neg	15749	C05629	HMDB00764	107		0.32	0.97	0.06				0.0154	0.4014	3.7395e-07	1.4597e-07	0.1336		2.3867	0.1532	0.7696	0.1493		Xenobiotics	Benzoate Metabolism	100000010	501-52-0	2860	149.061
4166		Food Component/Plant	dihydrokaempferol	LC/MS neg	37116	C00974	HMDB30847	122850		0.88	1	0.51				0.4274	1	0.0015	0.0002	0.528		0.6024	0.3043	0.5298	0.3043		Xenobiotics	Food Component/Plant	100001819	480-20-6;5150-32-3	2510	287.056
4201			genistein	LC/MS neg	32448	C06563	HMDB03217	5280961		0.64	0.2	0.06				0.5625	0.2502	1.7056e-06	2.6671e-09	0.2482		2.0836	0.1156	1.3247	0.0231		Xenobiotics	Food Component/Plant	100001221	446-72-0	3754	269.046
4205			3-dehydroshikimate	LC/MS polar	36764	C02637		80		2.48	1	0.27				0.0702	1	0.0001	4.2216e-08	0.1457		0.1175	0.0313	0.2915	0.0313		Xenobiotics	Food Component/Plant	100001679	2922-42-1	1962	171.03
4212			diaminopimelate	LC/MS pos early	15130	C00666	HMDB01370	439283		0.95	0.95	0.47				0.7914	0.7131	0.0043	0.0001	0.6648		0.9581	0.4485	0.9089	0.4241		Xenobiotics	Food Component/Plant	100000115	1476-39-7;2577-62-0	2569	191.103
4222			apigenin	LC/MS neg	21189	C01477	HMDB02124	5280443		0.45	6.84	0.17				0.502	0.0914	0.0073	0.0163	0.5996		2.3369	0.3962	1.0454	2.7113		Xenobiotics	Food Component/Plant	100000935	520-36-5	3845	269.046
4233			vanillate	LC/MS neg	35639	C06672	HMDB00484	8468		0.78	0.66	0.65				0.3017	0.0396	0.0196	0.0005	0.0408		1.2083	0.7851	0.9471	0.5219		Xenobiotics	Food Component/Plant	100001634	121-34-6	1100	167.035
4234			vanillin	LC/MS neg	37442	C00755	HMDB12308	1183		0.74	1.01	0.64				0.2488	0.8069	0.0416	0.0578	0.439		1.9322	1.233	1.4274	1.2469		Xenobiotics	Food Component/Plant	100002051	121-33-5	2311.9	151.04
4241			2,3-dihydroxyisovalerate	LC/MS polar	38276	C04039	HMDB12141	677		0.51	2.31	0.39				0.039	0.0207	0.0038	0.1888	0.8261		2.3771	0.936	1.2153	2.1589		Xenobiotics	Food Component/Plant	100002417	1756-18-9	1050	133.051
4245			2,8-quinolinediol	LC/MS pos early	42975	C06342		97250		1.79	0.76	0				0.011	0.5603	5.114e-12	0	0.0798		0.8989	0.0033	1.6099	0.0025		Xenobiotics	Food Component/Plant	100004206	15450-76-7	2514	162.055
4246			2,8-quinolinediol sulfate	LC/MS neg	48691					1.24	1	0.32				0.0542	1	0.0005	1.7135e-07	0.1213		0.6561	0.2113	0.8163	0.2113		Xenobiotics	Food Component/Plant	100004321		2612	239.997
4249			2-isopropylmalate	LC/MS polar	15667	C02504	HMDB00402	77		0.77	1.1	0.24				0.3373	0.6766	3.0794e-05	1.7522e-06	0.6082		2.2254	0.5441	1.705	0.601		Xenobiotics	Food Component/Plant	100000409	3237-44-3	2605	175.061
4250			2-oxindole-3-acetate	LC/MS neg	40479		HMDB35514	3080590		0.72	1.47	0.01				0.5219	0.0939	2.4e-14	0	0.5884		3.8969	0.0418	2.8143	0.0614		Xenobiotics	Food Component/Plant	100003109	2971-31-5	2076	190.051
4252			2-pyrrolidineacetic acid	LC/MS pos early	63269			123784		3.42	3.15	0.12				0.0017	0.0015	2.4844e-07	1.4072e-10	4.4894e-05		1.7155	0.1982	5.8607	0.6235		Xenobiotics	Food Component/Plant	100006441	56879-46-0	2248	130.086
4254			3-formylindole	LC/MS neg	62863	C08493	HMDB29737	10256		0.91	1.08	0.72				0.6778	0.4944	0.0888	0.0876	0.9296		1.3758	0.9899	1.2524	1.0698		Xenobiotics	Food Component/Plant	100020219		3709	144.045
4259			3,5-dihydroxybenzoic acid	LC/MS neg	37508		HMDB13677	7424		1.37	1.07	0.54				0.0605	0.7207	0.0046	6.1242e-06	0.0873		1.1145	0.6042	1.5214	0.644		Xenobiotics	Food Component/Plant	100002054	99-10-5	785.4	153.019
4276			gluconate	LC/MS polar	587	C00257	HMDB00625	10690		1.28	1.34	0.13				0.3259	0.1179	2.2247e-08	3.7541e-11	0.0873		0.4725	0.0599	0.606	0.0803		Xenobiotics	Food Component/Plant	338	527-07-1	2922	195.051
4299			beta-guanidinopropanoate	LC/MS pos early	35101	C03065	HMDB13222	67701		0.72	0.98	0.18				0.4099	0.9147	2.7267e-06	3.5859e-08	0.5546		1.0784	0.1984	0.7801	0.1946		Xenobiotics	Food Component/Plant	100001411	353-09-3	2145	132.077
4318			ciliatine (2-aminoethylphosphonate)	LC/MS pos early	15125	C03557	HMDB11747	339		1.91	0.97	0.6				0.1376	0.9084	0.1742	0.0032	0.2623		0.4321	0.26	0.8259	0.2511		Xenobiotics	Food Component/Plant	100000086	2041-14-7	736	126.031
4340			daidzein	LC/MS neg	32453	C10208	HMDB03312	5281708		0.6	0.2	0.06				0.276	0.0025	7.0536e-08	1.3719e-11	0.0072		1.8202	0.1167	1.088	0.0228		Xenobiotics	Food Component/Plant	100001219	486-66-8	3566	253.051
4343			genistein sulfate*	LC/MS neg	62061					0.15	0.95	0.02				6.0489e-06	0.8959	2.7966e-09	8.2381e-09	9.6669e-05		2.8626	0.0676	0.4279	0.0643		Xenobiotics	Food Component/Plant	100020207		3616	349.002
4344			deoxymugineic acid	LC/MS pos early	57394					0.88	1	0.88				0.1035	1	0.0727	0.1919	0.1919		0.1372	0.1213	0.1213	0.1213		Xenobiotics	Food Component/Plant	100001816	74235-24-8	1036	305.134
4347			dihydroferulate	LC/MS neg	40481			14340		0.63	1.53	0.3				0.3274	0.7598	0.0022	0.0007	0.5511		0.8402	0.2525	0.5258	0.3867		Xenobiotics	Food Component/Plant	100003432	1135-23-5	1928	195.066
4352			enterolactone	LC/MS neg	39626			10685477		0.66	0.93	0.04				0.1791	0.6935	1.2553e-11	3.9e-14	0.4009		3.6501	0.1285	2.4131	0.1193		Xenobiotics	Food Component/Plant	100003070	78473-71-9	4515	297.113
4354			equol	LC/MS neg	36774	C14131	HMDB02209	91469		0.47	1	0.23				2.2182e-05	1	2.0807e-10	1.0293e-10	0.0003		1.1046	0.2534	0.5243	0.2534		Xenobiotics	Food Component/Plant	100001725	531-95-3;94105-90-5	4565	241.087
4356			equol sulfate	LC/MS neg	40478					0.37	1	0.2				1.2855e-07	1	6.893e-12	1.5017e-11	4.6372e-06		1.5168	0.2989	0.5634	0.2989		Xenobiotics	Food Component/Plant	100003429		3630	321.044
4357			ergothioneine	LC/MS pos early	37459	C05570	HMDB03045	3032311		1.02	0.62	0.49				0.8527	0.406	0.0162	0.0002	0.7171		0.7624	0.3739	0.7784	0.2324		Xenobiotics	Food Component/Plant	100002154	58511-63-0	850	230.096
4364			ferulate	LC/MS neg	35630	C01494	HMDB00954	445858		0.6	1.2	0.08				0.0616	0.1955	1.627e-10	3.599e-12	0.4631		2.1313	0.1794	1.2701	0.2148		Xenobiotics	Food Component/Plant	100001542	537-98-4	1755	193.051
4368			quinate	LC/MS polar	18335	C00296	HMDB03072	6508		0.7	0.85	1.45				0.427	0.6876	0.6919	0.3437	0.383		1.0525	1.5246	0.7338	1.3006		Xenobiotics	Food Component/Plant	100000442	77-95-2	2432.9	191.056
4379			galacturonate	LC/MS polar	20758	C08348	HMDB02545	84740		0.82	1	0.08				0.5264	1	1.6788e-06	1.2178e-08	0.6148		0.8791	0.0681	0.717	0.0681		Xenobiotics	Food Component/Plant	100000873	91510-62-2	3527.2	193.035
4385			glycitein	LC/MS pos late	34024	C14536	HMDB05781	5317750		1.02	1	0.04				0.4422	1	1.6e-14	0	0.5413		1.0069	0.0404	1.0265	0.0404		Xenobiotics	Food Component/Plant	100001222	40957-83-3	700	285.076
4392			histidine betaine (hercynine)*	LC/MS pos early	62278			3083620		0.42	0.35	1.42				0.2117	0.0219	0.5488	0.699	0.0193		0.691	0.9842	0.2917	0.3428		Xenobiotics	Food Component/Plant	100004059	534-30-5	2094	198.124
4395			homostachydrine*	LC/MS pos early	33009	C08283	HMDB33433	441447		0.73	0.74	0.32				0.2756	0.4798	0.0039	0.0004	0.1988		0.4338	0.1392	0.3177	0.1026		Xenobiotics	Food Component/Plant	100001550	1195-94-4	1750	158.118
4398			indolin-2-one	LC/MS pos early	43374	C12312		321710		0.97	0.82	0.86				0.7574	0.9954	0.4096	0.3524	0.8091		1.4618	1.2558	1.4197	1.0292		Xenobiotics	Food Component/Plant	100004318	59-48-3	2575	134.06
4417			mannonate*	LC/MS polar	62864			3246006		0.54	1	0.16				0.001	0.9734	5.3014e-11	2.259e-12	0.006		0.0817	0.0129	0.0439	0.0129		Xenobiotics	Food Component/Plant	100003695	642-99-9	2736	195.051
4427			naringenin	LC/MS neg	44663	C00509	HMDB02670	932		0.65	2.85	0.39				0.4415	0.0998	0.009	0.024	0.6756		1.416	0.5469	0.9155	1.5592		Xenobiotics	Food Component/Plant	100000920	67604-48-2	3437	271.061
4431			nicotianamine	LC/MS pos early	43026	C05324		9882882		0.74	1	0.46				0.3122	1	0.0002	1.0875e-05	0.4209		0.1388	0.0645	0.1034	0.0645		Xenobiotics	Food Component/Plant	100004035	34441-14-0	1800	304.15
4442			pheophorbide A	LC/MS pos late	35879	C18021		5323510		0.73	1	0.17				0.0919	1	1.2352e-08	1.5019e-10	0.1764		1.5137	0.2567	1.1104	0.2567		Xenobiotics	Food Component/Plant	100001689	15664-29-6	1562	593.276
4443			pheophytin A	LC/MS pos late	61857	C05797				1.74	1	0.33				1.1881e-05	1	1.1887e-10	0	0.0002		0.7955	0.2617	1.3846	0.2617		Xenobiotics	Food Component/Plant	100001827	603-17-8	3176	871.573
4486			saccharin	LC/MS neg	21151	D01085	HMDB29723	5143		0.95	1.22	0.79				0.7582	0.0547	0.0386	0.1114	0.3342		1.2648	0.9962	1.2036	1.2128		Xenobiotics	Food Component/Plant	100000870	81-07-2	2000	181.992
4494			sinapate	LC/MS neg	21150	C00482	HMDB32616	637775		0.92	0.49	0.15				0.7314	0.0119	2.0983e-09	2.52e-13	0.0649		0.9882	0.1508	0.9069	0.0738		Xenobiotics	Food Component/Plant	100000869	530-59-6	1973	223.061
4501			soyasaponin I	LC/MS neg	43590	C08983	HMDB34649	122097		0.53	1	0.5				0.0168	1	0.0037	0.0171	0.0525		0.3617	0.1797	0.1921	0.1797		Xenobiotics	Food Component/Plant	100004481	51330-27-9	5163	941.512
4502			soyasaponin II	LC/MS neg	43589	C12081	HMDB34650	171435		1	1	1				1	1	1	1	1		0.2749	0.2749	0.2749	0.2749		Xenobiotics	Food Component/Plant	100004482	55319-36-3	5175	911.501
4503			soyasaponin III	LC/MS neg	54925					1	1	1				1	1	1	1	1		0.3887	0.3887	0.3887	0.3887		Xenobiotics	Food Component/Plant	100004483	55304-02-4	5176	795.454
4506			stachydrine	LC/MS pos early	34384	C10172	HMDB04827	115244		0.67	0.92	2.14				0.1492	0.5199	0.0061	3.6193e-05	0.1274		0.5019	1.0749	0.3374	0.9876		Xenobiotics	Food Component/Plant	100001296	4136-37-2	1440	144.102
4513			syringic acid	LC/MS neg	37091	C10833	HMDB02085	10742		0.81	0.6	1.04				0.4079	0.0199	0.9095	0.318	0.0386		0.8958	0.9346	0.7264	0.5615		Xenobiotics	Food Component/Plant	100001919	530-57-4	1450	197.046
4530			ethyl alpha-glucopyranoside	LC/MS pos early	63152			428040		0.14	0.29	0.89				0.0015	0.0211	0.5291	0.6665	0.0002		0.5768	0.5137	0.0819	0.1493		Xenobiotics	Food Component/Plant	100015965	34625-23-5	1248	226.129
4538			enterodiol	LC/MS neg	39630			123725		0.43	1.76	0.03				0.0011	0.0125	2.6e-14	1e-15	0.2033		1.8032	0.0597	0.7829	0.1051		Xenobiotics	Food Component/Plant	100003072	80226-00-2	4327	301.145
4559			pyrraline	LC/MS pos early	48428		HMDB33143	122228		0.99	0.87	11.06				0.8132	0.4736	0.0003	2.2354e-06	0.5327		0.424	4.6903	0.4201	4.0988		Xenobiotics	Food Component/Plant	100001767	74509-14-1	2750	255.134
4562			daidzein sulfate (2)	LC/MS neg	48728					0.14	1	0.07				8.492e-08	1	2.6501e-10	5.1623e-09	3.242e-06		4.2582	0.3076	0.5927	0.3076		Xenobiotics	Food Component/Plant	100006363		3330	333.008
4568			2-keto-3-deoxy-gluconate	LC/MS polar	48141	C00204	HMDB01353	161227		1.4	2.28	0.07				0.4571	0.1658	1.2125e-05	8.9996e-08	0.1546		0.9125	0.0658	1.2759	0.1503		Xenobiotics	Food Component/Plant	100005946	17510-99-5	1900	177.04
4618			4-hydroxycinnamate	LC/MS neg	36770	C00811	HMDB02035	637542		0.95	0.98	0.35				0.6803	0.8944	0.0016	6.613e-05	0.6837		4.1165	1.4484	3.8996	1.4135		Xenobiotics	Food Component/Plant	100001675	501-98-4	1457	163.04
4648			3-indoleglyoxylic acid	LC/MS neg	63583			73863		0.84	1.35	0.51				0.5081	0.1611	0.0041	0.0045	0.7302		1.6383	0.8333	1.3819	1.1227		Xenobiotics	Food Component/Plant	100020372	1477-49-2	2140	188.035
4656		Bacterial/Fungal	lactobacillic acid	LC/MS neg	63048			10417		2	1.36	4.12				0.006	0.1718	4.1595e-07	1.7326e-08	0.0035		0.3162	1.3036	0.6313	1.7708		Xenobiotics	Bacterial/Fungal	100021065	503-06-0	5822	295.264
5084		Drug - Topical Agents	salicylate	LC/MS polar	1515	C00805	HMDB01895	338		0.74	0.63	1.32				0.3058	0.0598	0.4092	0.4172	0.0533		1.0371	1.3664	0.7721	0.859		Xenobiotics	Drug - Topical Agents	501	69-72-7	802	137.024
5086			2,6-dihydroxybenzoic acid	LC/MS polar	63042		HMDB13676	9338		0.41	1	0.09				5.978e-05	1	1.65e-13	5e-15	0.0007		0.5063	0.0454	0.2066	0.0454		Xenobiotics	Drug - Topical Agents	100020837	303-07-1	729	153.019
5090			hydroquinone sulfate	LC/MS neg	35322	C00530	HMDB02434	161220		1	0.61	1.75				1	0.3307	0.287	0.3507	0.5508		0.3665	0.6396	0.3665	0.392		Xenobiotics	Drug - Topical Agents	100001604	123-31-9	1395	188.986
5112		Drug - Other	S-carboxymethyl-L-cysteine	LC/MS pos early	47897	C03727	HMDB29415	1080		0.92	1	0.33				0.2784	1	3.44e-13	0	0.3878		0.6844	0.2262	0.6271	0.2262		Xenobiotics	Drug - Other	100002324	638-23-3	1490	180.033
5121			zearalenone	LC/MS neg	38108	C09981	HMDB31752	5281576		0.53	2.2	2.49				0.1909	0.0902	0.1046	0.0001	0.9929		1.2133	3.024	0.6394	6.6443		Xenobiotics	Drug - Other	100002146	17924-92-4	5192	317.139
5162		Chemical	sulfate*	LC/MS neg	46960	C00059	HMDB01448	1118		1.3	1.13	0.61				0.4906	0.4461	0.0261	0.002	0.3147		0.9435	0.5741	1.2273	0.6487		Xenobiotics	Chemical	100002528	14808-79-8	616	96.9601
5165			O-sulfo-L-tyrosine	LC/MS neg	45413			514186		0.88	1.12	3.25				0.4779	0.4533	6.1956e-06	2.6095e-09	0.9155		0.4038	1.3122	0.354	1.4707		Xenobiotics	Chemical	100005384		990	260.023
5222			brilliant blue FCF (blue 1)	LC/MS neg	43434			109671		1	1.45	2.31				1	0.0045	5.4486e-05	5.607e-09	0.0673		0.3925	0.907	0.3925	1.317		Xenobiotics	Chemical	100004314	3844-45-9	4362	249.051
5252			N-propionylmethionine	LC/MS neg	43506			103692		0.74	0.84	1.64				0.3898	0.1844	0.1304	0.0465	0.14		0.4634	0.7609	0.3451	0.6424		Xenobiotics	Chemical	100004125	52811-70-8	2290	204.07
5270			succinimide	LC/MS polar	41888	C07273		11439		1.42	1.42	1.07				0.2254	0.0396	0.9238	0.8406	0.0297		0.7289	0.7797	1.0358	1.1074		Xenobiotics	Chemical	100003696	123-56-8	2155	116.035
5274			trizma acetate	LC/MS pos early	20710	C07182		6503		0.79	1.42	1.06				0.4236	0.0924	0.811	0.1839	0.6756		1.258	1.329	0.9945	1.8826		Xenobiotics	Chemical	100000856	6850-28-8	1884	122.081
5284			4-thiouracil	LC/MS neg	22117			2734394		1.14	1.15	0.97				0.7457	0.5289	0.8914	0.9463	0.5222		0.9452	0.9165	1.0775	1.0555		Xenobiotics	Chemical	100000805	591-28-6	1345	126.997
5303			thioproline	LC/MS pos early	53231			93176		0.98	0.77	4.13				0.9485	0.5655	0.0006	1.7446e-05	0.6877		0.2179	0.9004	0.214	0.6933		Xenobiotics	Chemical	100009232	34592-47-4	1250	134.027
