# Supplementary material for: Traditional Chinese Medicine Formula Kang Shuai Lao Pian Improves Obesity, Gut Dysbiosis, and Fecal Metabolic Disorders in High-Fat Diet-Fed Mice
Source: Front Pharmacol. 2020 Mar 25;11:297. doi: 10.3389/fphar.2020.00297 (PMC7109517; doi:10.3389/fphar.2020.00297)
Supplement: Supplementary Table 6 — The correlation coefficient between key genera and reversed metabolites. [file Table_6.xlsx]

## Sheet: Sheet1
	N-methylalanine	N6,N6,N6-trimethyllysine	N,N,N-trimethyl-5-aminovalerate	xanthurenate	histidylalanine	phenylalanylglycine	dihomolinolenate (20:3n3 or 3n6)	(12 or 13)-methylmyristate (a15:0 or i15:0)	2-hydroxyarachidate*	2-hydroxybehenate	2-hydroxylignocerate*	2-hydroxynervonate*	galactosylglycerol	3-ketosphinganine	lanosterol	stigmastadienone	2'-deoxyinosine	N6-methyladenosine	2'-deoxyguanosine	5,6-dihydrouridine	gamma-CEHC	hydroxymethylpyrimidine
Intestinimonas	-0.554	0.614	-0.685	0.472	0.634	0.638	0.52	-0.718	-0.658	-0.579	-0.591	-0.524	0.402	-0.604	-0.662	-0.7	-0.599	-0.691	-0.59	-0.761	0.707	-0.632
Oscillibacter	-0.593	0.408	-0.734	0.776	0.709	0.741	0.605	-0.774	-0.644	-0.547	-0.566	-0.507	0.483	-0.563	-0.703	-0.698	-0.627	-0.688	-0.627	-0.701	0.65	-0.662
Christensenellaceae_R-7_group	-0.641	0.329365	-0.76	0.320676	0.527	0.528	0.478	-0.739	-0.67	-0.583	-0.68	-0.473	0.426	-0.683	-0.807	-0.798	-0.685	-0.64	-0.637	-0.728	0.624	-0.695
Aliihoeflea	-0.294204	0.285283	-0.39	0.188731	0.169409	0.160275	0.408	-0.514	-0.478	-0.432	-0.479	-0.413	0.133566	-0.505	-0.446	-0.47	-0.339558	-0.374	-0.368663	-0.446	0.213529	-0.469
	-0.554	0.614	-0.685	0.472	0.634	0.638	0.52	-0.718	-0.658	-0.579	-0.591	-0.524	0.402	-0.604	-0.662	-0.7	-0.599	-0.691	-0.59	-0.761	0.707	-0.632
	-0.593	0.408	-0.734	0.776	0.709	0.741	0.605	-0.774	-0.644	-0.547	-0.566	-0.507	0.483	-0.563	-0.703	-0.698	-0.627	-0.688	-0.627	-0.701	0.65	-0.662
	-0.641	0.329365	-0.76	0.320676	0.527	0.528	0.478	-0.739	-0.67	-0.583	-0.68	-0.473	0.426	-0.683	-0.807	-0.798	-0.685	-0.64	-0.637	-0.728	0.624	-0.695
	-0.294204	0.285283	-0.39	0.188731	0.169409	0.160275	0.408	-0.514	-0.478	-0.432	-0.479	-0.413	0.133566	-0.505	-0.446	-0.47	-0.339558	-0.374	-0.368663	-0.446	0.213529	-0.469

## Sheet: Sheet2
The correlation coefficient between key genera and reversed metabolites	Intestinimonas	Oscillibacter	Christensenellaceae_R-7_group	Aliihoeflea
N-methylalanine	-0.554	-0.593	-0.641	-0.294204
N6,N6,N6-trimethyllysine	0.614	0.408	0.329365	0.285283
N,N,N-trimethyl-5-aminovalerate	-0.685	-0.734	-0.76	-0.39
xanthurenate	0.472	0.776	0.320676	0.188731
histidylalanine	0.634	0.709	0.527	0.169409
phenylalanylglycine	0.638	0.741	0.528	0.160275
dihomolinolenate (20:3n3 or 3n6)	0.52	0.605	0.478	0.408
(12 or 13)-methylmyristate (a15:0 or i15:0)	-0.718	-0.774	-0.739	-0.514
2-hydroxyarachidate*	-0.658	-0.644	-0.67	-0.478
2-hydroxybehenate	-0.579	-0.547	-0.583	-0.432
2-hydroxylignocerate*	-0.591	-0.566	-0.68	-0.479
2-hydroxynervonate*	-0.524	-0.507	-0.473	-0.413
galactosylglycerol	0.402	0.483	0.426	0.133566
3-ketosphinganine	-0.604	-0.563	-0.683	-0.505
lanosterol	-0.662	-0.703	-0.807	-0.446
stigmastadienone	-0.7	-0.698	-0.798	-0.47
2'-deoxyinosine	-0.599	-0.627	-0.685	-0.339558
N6-methyladenosine	-0.691	-0.688	-0.64	-0.374
2'-deoxyguanosine	-0.59	-0.627	-0.637	-0.368663
5,6-dihydrouridine	-0.761	-0.701	-0.728	-0.446
gamma-CEHC	0.707	0.65	0.624	0.213529
hydroxymethylpyrimidine	-0.632	-0.662	-0.695	-0.469
